# Supplementary material for: The Immunologic Effects of Mesalamine in Treated HIV-Infected Individuals with Incomplete CD4+ T Cell Recovery: A Randomized Crossover Trial
Source: PLoS One. 2014 Dec 29;9(12):e116306. doi: 10.1371/journal.pone.0116306 (PMC4283685; doi:10.1371/journal.pone.0116306)
Supplement: S1 Dataset — Mesalamine dataset for public use. (XML) [file pone.0116306.s002.xml]

<?xml version="1.0" encoding="US-ASCII" standalone="yes"?>
<?mso-application progid="Excel.Sheet"?>
<Workbook xmlns="urn:schemas-microsoft-com:office:spreadsheet"
 xmlns:o="urn:schemas-microsoft-com:office:office"
 xmlns:x="urn:schemas-microsoft-com:office:excel"
 xmlns:ss="urn:schemas-microsoft-com:office:spreadsheet"
 xmlns:html="http://www.w3.org/TR/REC-html40">
<DocumentProperties xmlns="urn:schemas-microsoft-com:office:office">
<Author></Author>
<LastAuthor></LastAuthor>
<Created></Created>
<LastSaved></LastSaved>
<Company></Company>
<Version></Version>
</DocumentProperties>
<ExcelWorkbook  xmlns="urn:schemas-microsoft-com:office:excel">
<ProtectStructure>False</ProtectStructure>
<ProtectWindows>False</ProtectWindows>
</ExcelWorkbook>
<Styles>
<Style ss:ID="s1">
<Alignment ss:Horizontal="Center" ss:Vertical="Bottom"/>
<Font ss:Bold="1"/>
<NumberFormat/>
</Style>
</Styles>
<Names>
</Names>
<Worksheet ss:Name="Sheet1">
<Table ss:ExpandedColumnCount="78" ss:ExpandedRowCount="278"
 x:FullColumns="1" x:FullRows="1">
<Row>
<Cell ss:StyleID="s1"><Data ss:Type="String">id</Data></Cell>
<Cell ss:StyleID="s1"><Data ss:Type="String">wkcat</Data></Cell>
<Cell ss:StyleID="s1"><Data ss:Type="String">txarm</Data></Cell>
<Cell ss:StyleID="s1"><Data ss:Type="String">pb_cd4_drp38p</Data></Cell>
<Cell ss:StyleID="s1"><Data ss:Type="String">pb_cd8_drp38p</Data></Cell>
<Cell ss:StyleID="s1"><Data ss:Type="String">rm_cd4_drp38p</Data></Cell>
<Cell ss:StyleID="s1"><Data ss:Type="String">rm_cd8_drp38p</Data></Cell>
<Cell ss:StyleID="s1"><Data ss:Type="String">scd14</Data></Cell>
<Cell ss:StyleID="s1"><Data ss:Type="String">ddimer</Data></Cell>
<Cell ss:StyleID="s1"><Data ss:Type="String">il6</Data></Cell>
<Cell ss:StyleID="s1"><Data ss:Type="String">ktratio</Data></Cell>
<Cell ss:StyleID="s1"><Data ss:Type="String">base</Data></Cell>
<Cell ss:StyleID="s1"><Data ss:Type="String">wk4</Data></Cell>
<Cell ss:StyleID="s1"><Data ss:Type="String">wk8</Data></Cell>
<Cell ss:StyleID="s1"><Data ss:Type="String">wk12</Data></Cell>
<Cell ss:StyleID="s1"><Data ss:Type="String">wk16</Data></Cell>
<Cell ss:StyleID="s1"><Data ss:Type="String">wk20</Data></Cell>
<Cell ss:StyleID="s1"><Data ss:Type="String">wk24</Data></Cell>
<Cell ss:StyleID="s1"><Data ss:Type="String">wkb4base</Data></Cell>
<Cell ss:StyleID="s1"><Data ss:Type="String">wk10</Data></Cell>
<Cell ss:StyleID="s1"><Data ss:Type="String">wk22</Data></Cell>
<Cell ss:StyleID="s1"><Data ss:Type="String">wkmesa</Data></Cell>
<Cell ss:StyleID="s1"><Data ss:Type="String">wkmesa4</Data></Cell>
<Cell ss:StyleID="s1"><Data ss:Type="String">wkmesa8</Data></Cell>
<Cell ss:StyleID="s1"><Data ss:Type="String">wkmesa12</Data></Cell>
<Cell ss:StyleID="s1"><Data ss:Type="String">wkmesa_rm</Data></Cell>
<Cell ss:StyleID="s1"><Data ss:Type="String">mesaxwk4</Data></Cell>
<Cell ss:StyleID="s1"><Data ss:Type="String">mesaxwk8</Data></Cell>
<Cell ss:StyleID="s1"><Data ss:Type="String">mesaxwk12</Data></Cell>
<Cell ss:StyleID="s1"><Data ss:Type="String">mesaxwk16</Data></Cell>
<Cell ss:StyleID="s1"><Data ss:Type="String">mesaxwk20</Data></Cell>
<Cell ss:StyleID="s1"><Data ss:Type="String">mesaxwk24</Data></Cell>
<Cell ss:StyleID="s1"><Data ss:Type="String">mesaxwk10</Data></Cell>
<Cell ss:StyleID="s1"><Data ss:Type="String">mesaxwk22</Data></Cell>
<Cell ss:StyleID="s1"><Data ss:Type="String">cr</Data></Cell>
<Cell ss:StyleID="s1"><Data ss:Type="String">albumin</Data></Cell>
<Cell ss:StyleID="s1"><Data ss:Type="String">ast</Data></Cell>
<Cell ss:StyleID="s1"><Data ss:Type="String">alt</Data></Cell>
<Cell ss:StyleID="s1"><Data ss:Type="String">tb</Data></Cell>
<Cell ss:StyleID="s1"><Data ss:Type="String">alkphos</Data></Cell>
<Cell ss:StyleID="s1"><Data ss:Type="String">anc</Data></Cell>
<Cell ss:StyleID="s1"><Data ss:Type="String">hgb</Data></Cell>
<Cell ss:StyleID="s1"><Data ss:Type="String">plt</Data></Cell>
<Cell ss:StyleID="s1"><Data ss:Type="String">cd4ct</Data></Cell>
<Cell ss:StyleID="s1"><Data ss:Type="String">cd4percent</Data></Cell>
<Cell ss:StyleID="s1"><Data ss:Type="String">cd8ct</Data></Cell>
<Cell ss:StyleID="s1"><Data ss:Type="String">cd8percent</Data></Cell>
<Cell ss:StyleID="s1"><Data ss:Type="String">fmd_diam</Data></Cell>
<Cell ss:StyleID="s1"><Data ss:Type="String">fmd_60</Data></Cell>
<Cell ss:StyleID="s1"><Data ss:Type="String">fmd_1vti</Data></Cell>
<Cell ss:StyleID="s1"><Data ss:Type="String">gut_hivdna_mill</Data></Cell>
<Cell ss:StyleID="s1"><Data ss:Type="String">gut_hivrna_mill</Data></Cell>
<Cell ss:StyleID="s1"><Data ss:Type="String">asa_current</Data></Cell>
<Cell ss:StyleID="s1"><Data ss:Type="String">pb_vl</Data></Cell>
<Cell ss:StyleID="s1"><Data ss:Type="String">gut_live</Data></Cell>
<Cell ss:StyleID="s1"><Data ss:Type="String">gut_cd3</Data></Cell>
<Cell ss:StyleID="s1"><Data ss:Type="String">gut_cd3_cd4</Data></Cell>
<Cell ss:StyleID="s1"><Data ss:Type="String">pb_cd4_ifng_ns</Data></Cell>
<Cell ss:StyleID="s1"><Data ss:Type="String">pb_cd4_il2_ns</Data></Cell>
<Cell ss:StyleID="s1"><Data ss:Type="String">pb_cd4_il4_ns</Data></Cell>
<Cell ss:StyleID="s1"><Data ss:Type="String">pb_cd4_il17_ns</Data></Cell>
<Cell ss:StyleID="s1"><Data ss:Type="String">pb_cd4_il22_ns</Data></Cell>
<Cell ss:StyleID="s1"><Data ss:Type="String">pb_cd4_tnfa_ns</Data></Cell>
<Cell ss:StyleID="s1"><Data ss:Type="String">pb_cd4_ifng_pma</Data></Cell>
<Cell ss:StyleID="s1"><Data ss:Type="String">pb_cd4_il2_pma</Data></Cell>
<Cell ss:StyleID="s1"><Data ss:Type="String">pb_cd4_il4_pma</Data></Cell>
<Cell ss:StyleID="s1"><Data ss:Type="String">pb_cd4_il17_pma</Data></Cell>
<Cell ss:StyleID="s1"><Data ss:Type="String">pb_cd4_il22_pma</Data></Cell>
<Cell ss:StyleID="s1"><Data ss:Type="String">pb_cd4_tnfa_pma</Data></Cell>
<Cell ss:StyleID="s1"><Data ss:Type="String">MESAxWk4</Data></Cell>
<Cell ss:StyleID="s1"><Data ss:Type="String">MESAxWk8</Data></Cell>
<Cell ss:StyleID="s1"><Data ss:Type="String">MESAxWk12</Data></Cell>
<Cell ss:StyleID="s1"><Data ss:Type="String">MESAxWk16</Data></Cell>
<Cell ss:StyleID="s1"><Data ss:Type="String">MESAxWk20</Data></Cell>
<Cell ss:StyleID="s1"><Data ss:Type="String">MESAxWk24</Data></Cell>
<Cell ss:StyleID="s1"><Data ss:Type="String">MESAxWk10</Data></Cell>
<Cell ss:StyleID="s1"><Data ss:Type="String">MESAxWk22</Data></Cell>
<Cell ss:StyleID="s1"><Data ss:Type="String">cd4cd8</Data></Cell>
</Row>
<Row>
<Cell><Data ss:Type="Number">2329</Data></Cell>
<Cell><Data ss:Type="Number">4</Data></Cell>
<Cell><Data ss:Type="Number">0</Data></Cell>
<Cell><Data ss:Type="Number">4.580000</Data></Cell>
<Cell><Data ss:Type="Number">25.100000</Data></Cell>
<Cell></Cell>
<Cell></Cell>
<Cell><Data ss:Type="Number">1266033.000000</Data></Cell>
<Cell><Data ss:Type="Number">226.009995</Data></Cell>
<Cell><Data ss:Type="Number">0.315000</Data></Cell>
<Cell><Data ss:Type="Number">0.031830</Data></Cell>
<Cell><Data ss:Type="Number">0</Data></Cell>
<Cell><Data ss:Type="Number">1</Data></Cell>
<Cell><Data ss:Type="Number">0</Data></Cell>
<Cell><Data ss:Type="Number">0</Data></Cell>
<Cell><Data ss:Type="Number">0</Data></Cell>
<Cell><Data ss:Type="Number">0</Data></Cell>
<Cell><Data ss:Type="Number">0</Data></Cell>
<Cell><Data ss:Type="Number">0</Data></Cell>
<Cell><Data ss:Type="Number">0</Data></Cell>
<Cell><Data ss:Type="Number">0</Data></Cell>
<Cell></Cell>
<Cell></Cell>
<Cell></Cell>
<Cell></Cell>
<Cell></Cell>
<Cell><Data ss:Type="Number">0</Data></Cell>
<Cell><Data ss:Type="Number">0</Data></Cell>
<Cell><Data ss:Type="Number">0</Data></Cell>
<Cell><Data ss:Type="Number">0</Data></Cell>
<Cell><Data ss:Type="Number">0</Data></Cell>
<Cell><Data ss:Type="Number">0</Data></Cell>
<Cell><Data ss:Type="Number">0</Data></Cell>
<Cell><Data ss:Type="Number">0</Data></Cell>
<Cell><Data ss:Type="Number">0.860000</Data></Cell>
<Cell><Data ss:Type="Number">4.100000</Data></Cell>
<Cell><Data ss:Type="Number">24</Data></Cell>
<Cell><Data ss:Type="Number">22</Data></Cell>
<Cell><Data ss:Type="Number">0.500000</Data></Cell>
<Cell><Data ss:Type="Number">119</Data></Cell>
<Cell><Data ss:Type="Number">1.760000</Data></Cell>
<Cell><Data ss:Type="Number">13.500000</Data></Cell>
<Cell><Data ss:Type="Number">320</Data></Cell>
<Cell><Data ss:Type="Number">202</Data></Cell>
<Cell><Data ss:Type="Number">21</Data></Cell>
<Cell><Data ss:Type="Number">297</Data></Cell>
<Cell><Data ss:Type="Number">30</Data></Cell>
<Cell></Cell>
<Cell></Cell>
<Cell></Cell>
<Cell></Cell>
<Cell></Cell>
<Cell><Data ss:Type="Number">0</Data></Cell>
<Cell><Data ss:Type="Number">0.100000</Data></Cell>
<Cell></Cell>
<Cell></Cell>
<Cell></Cell>
<Cell></Cell>
<Cell></Cell>
<Cell></Cell>
<Cell></Cell>
<Cell></Cell>
<Cell></Cell>
<Cell></Cell>
<Cell></Cell>
<Cell></Cell>
<Cell></Cell>
<Cell></Cell>
<Cell></Cell>
<Cell><Data ss:Type="Number">0.000000</Data></Cell>
<Cell><Data ss:Type="Number">0.000000</Data></Cell>
<Cell><Data ss:Type="Number">0.000000</Data></Cell>
<Cell><Data ss:Type="Number">0.000000</Data></Cell>
<Cell><Data ss:Type="Number">0.000000</Data></Cell>
<Cell><Data ss:Type="Number">0.000000</Data></Cell>
<Cell><Data ss:Type="Number">0.000000</Data></Cell>
<Cell><Data ss:Type="Number">0.000000</Data></Cell>
<Cell><Data ss:Type="Number">0.680135</Data></Cell>
</Row>
<Row>
<Cell><Data ss:Type="Number">2329</Data></Cell>
<Cell><Data ss:Type="Number">8</Data></Cell>
<Cell><Data ss:Type="Number">0</Data></Cell>
<Cell></Cell>
<Cell></Cell>
<Cell></Cell>
<Cell></Cell>
<Cell><Data ss:Type="Number">2008464.000000</Data></Cell>
<Cell><Data ss:Type="Number">214.470001</Data></Cell>
<Cell><Data ss:Type="Number">1.213000</Data></Cell>
<Cell><Data ss:Type="Number">0.037420</Data></Cell>
<Cell><Data ss:Type="Number">0</Data></Cell>
<Cell><Data ss:Type="Number">0</Data></Cell>
<Cell><Data ss:Type="Number">1</Data></Cell>
<Cell><Data ss:Type="Number">0</Data></Cell>
<Cell><Data ss:Type="Number">0</Data></Cell>
<Cell><Data ss:Type="Number">0</Data></Cell>
<Cell><Data ss:Type="Number">0</Data></Cell>
<Cell><Data ss:Type="Number">0</Data></Cell>
<Cell><Data ss:Type="Number">0</Data></Cell>
<Cell><Data ss:Type="Number">0</Data></Cell>
<Cell></Cell>
<Cell></Cell>
<Cell></Cell>
<Cell></Cell>
<Cell></Cell>
<Cell><Data ss:Type="Number">0</Data></Cell>
<Cell><Data ss:Type="Number">0</Data></Cell>
<Cell><Data ss:Type="Number">0</Data></Cell>
<Cell><Data ss:Type="Number">0</Data></Cell>
<Cell><Data ss:Type="Number">0</Data></Cell>
<Cell><Data ss:Type="Number">0</Data></Cell>
<Cell><Data ss:Type="Number">0</Data></Cell>
<Cell><Data ss:Type="Number">0</Data></Cell>
<Cell><Data ss:Type="Number">0.800000</Data></Cell>
<Cell><Data ss:Type="Number">4.100000</Data></Cell>
<Cell><Data ss:Type="Number">29</Data></Cell>
<Cell><Data ss:Type="Number">27</Data></Cell>
<Cell><Data ss:Type="Number">0.600000</Data></Cell>
<Cell><Data ss:Type="Number">113</Data></Cell>
<Cell><Data ss:Type="Number">1.600000</Data></Cell>
<Cell><Data ss:Type="Number">13.300000</Data></Cell>
<Cell><Data ss:Type="Number">285</Data></Cell>
<Cell><Data ss:Type="Number">301</Data></Cell>
<Cell><Data ss:Type="Number">24</Data></Cell>
<Cell><Data ss:Type="Number">377</Data></Cell>
<Cell><Data ss:Type="Number">30</Data></Cell>
<Cell></Cell>
<Cell></Cell>
<Cell></Cell>
<Cell></Cell>
<Cell></Cell>
<Cell><Data ss:Type="Number">0</Data></Cell>
<Cell></Cell>
<Cell></Cell>
<Cell></Cell>
<Cell></Cell>
<Cell></Cell>
<Cell></Cell>
<Cell></Cell>
<Cell></Cell>
<Cell></Cell>
<Cell></Cell>
<Cell></Cell>
<Cell></Cell>
<Cell></Cell>
<Cell></Cell>
<Cell></Cell>
<Cell></Cell>
<Cell><Data ss:Type="Number">0.000000</Data></Cell>
<Cell><Data ss:Type="Number">0.000000</Data></Cell>
<Cell><Data ss:Type="Number">0.000000</Data></Cell>
<Cell><Data ss:Type="Number">0.000000</Data></Cell>
<Cell><Data ss:Type="Number">0.000000</Data></Cell>
<Cell><Data ss:Type="Number">0.000000</Data></Cell>
<Cell><Data ss:Type="Number">0.000000</Data></Cell>
<Cell><Data ss:Type="Number">0.000000</Data></Cell>
<Cell><Data ss:Type="Number">0.798409</Data></Cell>
</Row>
<Row>
<Cell><Data ss:Type="Number">2329</Data></Cell>
<Cell><Data ss:Type="Number">10</Data></Cell>
<Cell><Data ss:Type="Number">0</Data></Cell>
<Cell><Data ss:Type="Number">7.770000</Data></Cell>
<Cell><Data ss:Type="Number">18.600000</Data></Cell>
<Cell><Data ss:Type="Number">27.900000</Data></Cell>
<Cell><Data ss:Type="Number">32.200001</Data></Cell>
<Cell></Cell>
<Cell></Cell>
<Cell></Cell>
<Cell></Cell>
<Cell><Data ss:Type="Number">0</Data></Cell>
<Cell><Data ss:Type="Number">0</Data></Cell>
<Cell><Data ss:Type="Number">0</Data></Cell>
<Cell><Data ss:Type="Number">0</Data></Cell>
<Cell><Data ss:Type="Number">0</Data></Cell>
<Cell><Data ss:Type="Number">0</Data></Cell>
<Cell><Data ss:Type="Number">0</Data></Cell>
<Cell><Data ss:Type="Number">0</Data></Cell>
<Cell><Data ss:Type="Number">1</Data></Cell>
<Cell><Data ss:Type="Number">0</Data></Cell>
<Cell></Cell>
<Cell></Cell>
<Cell></Cell>
<Cell></Cell>
<Cell><Data ss:Type="Number">0</Data></Cell>
<Cell><Data ss:Type="Number">0</Data></Cell>
<Cell><Data ss:Type="Number">0</Data></Cell>
<Cell><Data ss:Type="Number">0</Data></Cell>
<Cell><Data ss:Type="Number">0</Data></Cell>
<Cell><Data ss:Type="Number">0</Data></Cell>
<Cell><Data ss:Type="Number">0</Data></Cell>
<Cell><Data ss:Type="Number">0</Data></Cell>
<Cell><Data ss:Type="Number">0</Data></Cell>
<Cell></Cell>
<Cell></Cell>
<Cell></Cell>
<Cell></Cell>
<Cell></Cell>
<Cell></Cell>
<Cell></Cell>
<Cell></Cell>
<Cell></Cell>
<Cell></Cell>
<Cell></Cell>
<Cell></Cell>
<Cell></Cell>
<Cell></Cell>
<Cell></Cell>
<Cell></Cell>
<Cell></Cell>
<Cell></Cell>
<Cell><Data ss:Type="Number">0</Data></Cell>
<Cell></Cell>
<Cell><Data ss:Type="Number">92.699997</Data></Cell>
<Cell><Data ss:Type="Number">35.599998</Data></Cell>
<Cell><Data ss:Type="Number">53.400002</Data></Cell>
<Cell></Cell>
<Cell></Cell>
<Cell></Cell>
<Cell></Cell>
<Cell></Cell>
<Cell></Cell>
<Cell></Cell>
<Cell></Cell>
<Cell></Cell>
<Cell></Cell>
<Cell></Cell>
<Cell></Cell>
<Cell><Data ss:Type="Number">0.000000</Data></Cell>
<Cell><Data ss:Type="Number">0.000000</Data></Cell>
<Cell><Data ss:Type="Number">0.000000</Data></Cell>
<Cell><Data ss:Type="Number">0.000000</Data></Cell>
<Cell><Data ss:Type="Number">0.000000</Data></Cell>
<Cell><Data ss:Type="Number">0.000000</Data></Cell>
<Cell><Data ss:Type="Number">0.000000</Data></Cell>
<Cell><Data ss:Type="Number">0.000000</Data></Cell>
<Cell></Cell>
</Row>
<Row>
<Cell><Data ss:Type="Number">2329</Data></Cell>
<Cell><Data ss:Type="Number">12</Data></Cell>
<Cell><Data ss:Type="Number">0</Data></Cell>
<Cell><Data ss:Type="Number">11.100000</Data></Cell>
<Cell><Data ss:Type="Number">7.390000</Data></Cell>
<Cell></Cell>
<Cell></Cell>
<Cell><Data ss:Type="Number">1883044.000000</Data></Cell>
<Cell><Data ss:Type="Number">490.779999</Data></Cell>
<Cell><Data ss:Type="Number">1.255000</Data></Cell>
<Cell><Data ss:Type="Number">0.047880</Data></Cell>
<Cell><Data ss:Type="Number">0</Data></Cell>
<Cell><Data ss:Type="Number">0</Data></Cell>
<Cell><Data ss:Type="Number">0</Data></Cell>
<Cell><Data ss:Type="Number">1</Data></Cell>
<Cell><Data ss:Type="Number">0</Data></Cell>
<Cell><Data ss:Type="Number">0</Data></Cell>
<Cell><Data ss:Type="Number">0</Data></Cell>
<Cell><Data ss:Type="Number">0</Data></Cell>
<Cell><Data ss:Type="Number">0</Data></Cell>
<Cell><Data ss:Type="Number">0</Data></Cell>
<Cell><Data ss:Type="Number">0</Data></Cell>
<Cell><Data ss:Type="Number">0</Data></Cell>
<Cell><Data ss:Type="Number">0</Data></Cell>
<Cell><Data ss:Type="Number">0</Data></Cell>
<Cell></Cell>
<Cell><Data ss:Type="Number">0</Data></Cell>
<Cell><Data ss:Type="Number">0</Data></Cell>
<Cell><Data ss:Type="Number">0</Data></Cell>
<Cell><Data ss:Type="Number">0</Data></Cell>
<Cell><Data ss:Type="Number">0</Data></Cell>
<Cell><Data ss:Type="Number">0</Data></Cell>
<Cell><Data ss:Type="Number">0</Data></Cell>
<Cell><Data ss:Type="Number">0</Data></Cell>
<Cell><Data ss:Type="Number">0.750000</Data></Cell>
<Cell><Data ss:Type="Number">4.400000</Data></Cell>
<Cell><Data ss:Type="Number">23</Data></Cell>
<Cell><Data ss:Type="Number">25</Data></Cell>
<Cell><Data ss:Type="Number">0.400000</Data></Cell>
<Cell><Data ss:Type="Number">131</Data></Cell>
<Cell><Data ss:Type="Number">0.840000</Data></Cell>
<Cell><Data ss:Type="Number">14.000000</Data></Cell>
<Cell><Data ss:Type="Number">348</Data></Cell>
<Cell><Data ss:Type="Number">213</Data></Cell>
<Cell><Data ss:Type="Number">24</Data></Cell>
<Cell><Data ss:Type="Number">262</Data></Cell>
<Cell><Data ss:Type="Number">29</Data></Cell>
<Cell><Data ss:Type="Number">4.884000</Data></Cell>
<Cell><Data ss:Type="Number">2.500000</Data></Cell>
<Cell><Data ss:Type="Number">22.500000</Data></Cell>
<Cell><Data ss:Type="Number">44.036369</Data></Cell>
<Cell><Data ss:Type="Number">22.242964</Data></Cell>
<Cell><Data ss:Type="Number">0</Data></Cell>
<Cell><Data ss:Type="Number">0.100000</Data></Cell>
<Cell></Cell>
<Cell></Cell>
<Cell></Cell>
<Cell><Data ss:Type="Number">0.012300</Data></Cell>
<Cell><Data ss:Type="Number">0.022100</Data></Cell>
<Cell><Data ss:Type="Number">0.147000</Data></Cell>
<Cell><Data ss:Type="Number">0.189000</Data></Cell>
<Cell><Data ss:Type="Number">0.258000</Data></Cell>
<Cell><Data ss:Type="Number">0.022100</Data></Cell>
<Cell><Data ss:Type="Number">25.400000</Data></Cell>
<Cell><Data ss:Type="Number">50.099998</Data></Cell>
<Cell><Data ss:Type="Number">7.830000</Data></Cell>
<Cell><Data ss:Type="Number">2.930000</Data></Cell>
<Cell><Data ss:Type="Number">3.750000</Data></Cell>
<Cell><Data ss:Type="Number">25.000000</Data></Cell>
<Cell><Data ss:Type="Number">0.000000</Data></Cell>
<Cell><Data ss:Type="Number">0.000000</Data></Cell>
<Cell><Data ss:Type="Number">0.000000</Data></Cell>
<Cell><Data ss:Type="Number">0.000000</Data></Cell>
<Cell><Data ss:Type="Number">0.000000</Data></Cell>
<Cell><Data ss:Type="Number">0.000000</Data></Cell>
<Cell><Data ss:Type="Number">0.000000</Data></Cell>
<Cell><Data ss:Type="Number">0.000000</Data></Cell>
<Cell><Data ss:Type="Number">0.812977</Data></Cell>
</Row>
<Row>
<Cell><Data ss:Type="Number">2329</Data></Cell>
<Cell><Data ss:Type="Number">16</Data></Cell>
<Cell><Data ss:Type="Number">0</Data></Cell>
<Cell><Data ss:Type="Number">7.200000</Data></Cell>
<Cell><Data ss:Type="Number">57.400002</Data></Cell>
<Cell></Cell>
<Cell></Cell>
<Cell><Data ss:Type="Number">2937731.000000</Data></Cell>
<Cell><Data ss:Type="Number">594.049988</Data></Cell>
<Cell><Data ss:Type="Number">9.444000</Data></Cell>
<Cell><Data ss:Type="Number">0.105690</Data></Cell>
<Cell><Data ss:Type="Number">0</Data></Cell>
<Cell><Data ss:Type="Number">0</Data></Cell>
<Cell><Data ss:Type="Number">0</Data></Cell>
<Cell><Data ss:Type="Number">0</Data></Cell>
<Cell><Data ss:Type="Number">1</Data></Cell>
<Cell><Data ss:Type="Number">0</Data></Cell>
<Cell><Data ss:Type="Number">0</Data></Cell>
<Cell><Data ss:Type="Number">0</Data></Cell>
<Cell><Data ss:Type="Number">0</Data></Cell>
<Cell><Data ss:Type="Number">0</Data></Cell>
<Cell><Data ss:Type="Number">4</Data></Cell>
<Cell><Data ss:Type="Number">1</Data></Cell>
<Cell><Data ss:Type="Number">0</Data></Cell>
<Cell><Data ss:Type="Number">0</Data></Cell>
<Cell></Cell>
<Cell><Data ss:Type="Number">0</Data></Cell>
<Cell><Data ss:Type="Number">0</Data></Cell>
<Cell><Data ss:Type="Number">0</Data></Cell>
<Cell><Data ss:Type="Number">0</Data></Cell>
<Cell><Data ss:Type="Number">0</Data></Cell>
<Cell><Data ss:Type="Number">0</Data></Cell>
<Cell><Data ss:Type="Number">0</Data></Cell>
<Cell><Data ss:Type="Number">0</Data></Cell>
<Cell><Data ss:Type="Number">0.850000</Data></Cell>
<Cell><Data ss:Type="Number">4.000000</Data></Cell>
<Cell><Data ss:Type="Number">46</Data></Cell>
<Cell><Data ss:Type="Number">57</Data></Cell>
<Cell><Data ss:Type="Number">0.800000</Data></Cell>
<Cell><Data ss:Type="Number">81</Data></Cell>
<Cell><Data ss:Type="Number">4.680000</Data></Cell>
<Cell><Data ss:Type="Number">11.000000</Data></Cell>
<Cell><Data ss:Type="Number">320</Data></Cell>
<Cell><Data ss:Type="Number">125</Data></Cell>
<Cell><Data ss:Type="Number">20</Data></Cell>
<Cell><Data ss:Type="Number">149</Data></Cell>
<Cell><Data ss:Type="Number">24</Data></Cell>
<Cell></Cell>
<Cell></Cell>
<Cell></Cell>
<Cell></Cell>
<Cell></Cell>
<Cell><Data ss:Type="Number">0</Data></Cell>
<Cell><Data ss:Type="Number">0.100000</Data></Cell>
<Cell></Cell>
<Cell></Cell>
<Cell></Cell>
<Cell></Cell>
<Cell></Cell>
<Cell></Cell>
<Cell></Cell>
<Cell></Cell>
<Cell></Cell>
<Cell></Cell>
<Cell></Cell>
<Cell></Cell>
<Cell></Cell>
<Cell></Cell>
<Cell></Cell>
<Cell><Data ss:Type="Number">0.000000</Data></Cell>
<Cell><Data ss:Type="Number">0.000000</Data></Cell>
<Cell><Data ss:Type="Number">0.000000</Data></Cell>
<Cell><Data ss:Type="Number">0.000000</Data></Cell>
<Cell><Data ss:Type="Number">0.000000</Data></Cell>
<Cell><Data ss:Type="Number">0.000000</Data></Cell>
<Cell><Data ss:Type="Number">0.000000</Data></Cell>
<Cell><Data ss:Type="Number">0.000000</Data></Cell>
<Cell><Data ss:Type="Number">0.838926</Data></Cell>
</Row>
<Row>
<Cell><Data ss:Type="Number">2329</Data></Cell>
<Cell><Data ss:Type="Number">20</Data></Cell>
<Cell><Data ss:Type="Number">0</Data></Cell>
<Cell></Cell>
<Cell></Cell>
<Cell></Cell>
<Cell></Cell>
<Cell><Data ss:Type="Number">1814642.000000</Data></Cell>
<Cell><Data ss:Type="Number">337.239990</Data></Cell>
<Cell><Data ss:Type="Number">0.973000</Data></Cell>
<Cell><Data ss:Type="Number">0.038610</Data></Cell>
<Cell><Data ss:Type="Number">0</Data></Cell>
<Cell><Data ss:Type="Number">0</Data></Cell>
<Cell><Data ss:Type="Number">0</Data></Cell>
<Cell><Data ss:Type="Number">0</Data></Cell>
<Cell><Data ss:Type="Number">0</Data></Cell>
<Cell><Data ss:Type="Number">1</Data></Cell>
<Cell><Data ss:Type="Number">0</Data></Cell>
<Cell><Data ss:Type="Number">0</Data></Cell>
<Cell><Data ss:Type="Number">0</Data></Cell>
<Cell><Data ss:Type="Number">0</Data></Cell>
<Cell><Data ss:Type="Number">8</Data></Cell>
<Cell><Data ss:Type="Number">0</Data></Cell>
<Cell><Data ss:Type="Number">1</Data></Cell>
<Cell><Data ss:Type="Number">0</Data></Cell>
<Cell></Cell>
<Cell><Data ss:Type="Number">0</Data></Cell>
<Cell><Data ss:Type="Number">0</Data></Cell>
<Cell><Data ss:Type="Number">0</Data></Cell>
<Cell><Data ss:Type="Number">0</Data></Cell>
<Cell><Data ss:Type="Number">0</Data></Cell>
<Cell><Data ss:Type="Number">0</Data></Cell>
<Cell><Data ss:Type="Number">0</Data></Cell>
<Cell><Data ss:Type="Number">0</Data></Cell>
<Cell><Data ss:Type="Number">0.750000</Data></Cell>
<Cell><Data ss:Type="Number">4.400000</Data></Cell>
<Cell><Data ss:Type="Number">31</Data></Cell>
<Cell><Data ss:Type="Number">34</Data></Cell>
<Cell><Data ss:Type="Number">1.000000</Data></Cell>
<Cell><Data ss:Type="Number">136</Data></Cell>
<Cell><Data ss:Type="Number">2.100000</Data></Cell>
<Cell><Data ss:Type="Number">12.000000</Data></Cell>
<Cell><Data ss:Type="Number">292</Data></Cell>
<Cell><Data ss:Type="Number">257</Data></Cell>
<Cell><Data ss:Type="Number">21</Data></Cell>
<Cell><Data ss:Type="Number">426</Data></Cell>
<Cell><Data ss:Type="Number">34</Data></Cell>
<Cell></Cell>
<Cell></Cell>
<Cell></Cell>
<Cell></Cell>
<Cell></Cell>
<Cell><Data ss:Type="Number">0</Data></Cell>
<Cell></Cell>
<Cell></Cell>
<Cell></Cell>
<Cell></Cell>
<Cell></Cell>
<Cell></Cell>
<Cell></Cell>
<Cell></Cell>
<Cell></Cell>
<Cell></Cell>
<Cell></Cell>
<Cell></Cell>
<Cell></Cell>
<Cell></Cell>
<Cell></Cell>
<Cell></Cell>
<Cell><Data ss:Type="Number">0.000000</Data></Cell>
<Cell><Data ss:Type="Number">0.000000</Data></Cell>
<Cell><Data ss:Type="Number">0.000000</Data></Cell>
<Cell><Data ss:Type="Number">0.000000</Data></Cell>
<Cell><Data ss:Type="Number">0.000000</Data></Cell>
<Cell><Data ss:Type="Number">0.000000</Data></Cell>
<Cell><Data ss:Type="Number">0.000000</Data></Cell>
<Cell><Data ss:Type="Number">0.000000</Data></Cell>
<Cell><Data ss:Type="Number">0.603286</Data></Cell>
</Row>
<Row>
<Cell><Data ss:Type="Number">2329</Data></Cell>
<Cell><Data ss:Type="Number">22</Data></Cell>
<Cell><Data ss:Type="Number">0</Data></Cell>
<Cell><Data ss:Type="Number">7.210000</Data></Cell>
<Cell><Data ss:Type="Number">13.700000</Data></Cell>
<Cell></Cell>
<Cell></Cell>
<Cell></Cell>
<Cell></Cell>
<Cell></Cell>
<Cell></Cell>
<Cell><Data ss:Type="Number">0</Data></Cell>
<Cell><Data ss:Type="Number">0</Data></Cell>
<Cell><Data ss:Type="Number">0</Data></Cell>
<Cell><Data ss:Type="Number">0</Data></Cell>
<Cell><Data ss:Type="Number">0</Data></Cell>
<Cell><Data ss:Type="Number">0</Data></Cell>
<Cell><Data ss:Type="Number">0</Data></Cell>
<Cell><Data ss:Type="Number">0</Data></Cell>
<Cell><Data ss:Type="Number">0</Data></Cell>
<Cell><Data ss:Type="Number">1</Data></Cell>
<Cell></Cell>
<Cell></Cell>
<Cell></Cell>
<Cell></Cell>
<Cell><Data ss:Type="Number">12</Data></Cell>
<Cell><Data ss:Type="Number">0</Data></Cell>
<Cell><Data ss:Type="Number">0</Data></Cell>
<Cell><Data ss:Type="Number">0</Data></Cell>
<Cell><Data ss:Type="Number">0</Data></Cell>
<Cell><Data ss:Type="Number">0</Data></Cell>
<Cell><Data ss:Type="Number">0</Data></Cell>
<Cell><Data ss:Type="Number">0</Data></Cell>
<Cell><Data ss:Type="Number">0</Data></Cell>
<Cell></Cell>
<Cell></Cell>
<Cell></Cell>
<Cell></Cell>
<Cell></Cell>
<Cell></Cell>
<Cell></Cell>
<Cell></Cell>
<Cell></Cell>
<Cell></Cell>
<Cell></Cell>
<Cell></Cell>
<Cell></Cell>
<Cell></Cell>
<Cell></Cell>
<Cell></Cell>
<Cell></Cell>
<Cell></Cell>
<Cell><Data ss:Type="Number">0</Data></Cell>
<Cell></Cell>
<Cell></Cell>
<Cell></Cell>
<Cell></Cell>
<Cell></Cell>
<Cell></Cell>
<Cell></Cell>
<Cell></Cell>
<Cell></Cell>
<Cell></Cell>
<Cell></Cell>
<Cell></Cell>
<Cell></Cell>
<Cell></Cell>
<Cell></Cell>
<Cell></Cell>
<Cell><Data ss:Type="Number">0.000000</Data></Cell>
<Cell><Data ss:Type="Number">0.000000</Data></Cell>
<Cell><Data ss:Type="Number">0.000000</Data></Cell>
<Cell><Data ss:Type="Number">0.000000</Data></Cell>
<Cell><Data ss:Type="Number">0.000000</Data></Cell>
<Cell><Data ss:Type="Number">0.000000</Data></Cell>
<Cell><Data ss:Type="Number">0.000000</Data></Cell>
<Cell><Data ss:Type="Number">0.000000</Data></Cell>
<Cell></Cell>
</Row>
<Row>
<Cell><Data ss:Type="Number">2329</Data></Cell>
<Cell><Data ss:Type="Number">24</Data></Cell>
<Cell><Data ss:Type="Number">0</Data></Cell>
<Cell><Data ss:Type="Number">5.900000</Data></Cell>
<Cell><Data ss:Type="Number">14.300000</Data></Cell>
<Cell></Cell>
<Cell></Cell>
<Cell><Data ss:Type="Number">1521166.000000</Data></Cell>
<Cell><Data ss:Type="Number">683.250000</Data></Cell>
<Cell><Data ss:Type="Number">1.265000</Data></Cell>
<Cell><Data ss:Type="Number">0.037580</Data></Cell>
<Cell><Data ss:Type="Number">0</Data></Cell>
<Cell><Data ss:Type="Number">0</Data></Cell>
<Cell><Data ss:Type="Number">0</Data></Cell>
<Cell><Data ss:Type="Number">0</Data></Cell>
<Cell><Data ss:Type="Number">0</Data></Cell>
<Cell><Data ss:Type="Number">0</Data></Cell>
<Cell><Data ss:Type="Number">1</Data></Cell>
<Cell><Data ss:Type="Number">0</Data></Cell>
<Cell><Data ss:Type="Number">0</Data></Cell>
<Cell><Data ss:Type="Number">0</Data></Cell>
<Cell><Data ss:Type="Number">12</Data></Cell>
<Cell><Data ss:Type="Number">0</Data></Cell>
<Cell><Data ss:Type="Number">0</Data></Cell>
<Cell><Data ss:Type="Number">1</Data></Cell>
<Cell></Cell>
<Cell><Data ss:Type="Number">0</Data></Cell>
<Cell><Data ss:Type="Number">0</Data></Cell>
<Cell><Data ss:Type="Number">0</Data></Cell>
<Cell><Data ss:Type="Number">0</Data></Cell>
<Cell><Data ss:Type="Number">0</Data></Cell>
<Cell><Data ss:Type="Number">0</Data></Cell>
<Cell><Data ss:Type="Number">0</Data></Cell>
<Cell><Data ss:Type="Number">0</Data></Cell>
<Cell></Cell>
<Cell></Cell>
<Cell></Cell>
<Cell></Cell>
<Cell></Cell>
<Cell></Cell>
<Cell></Cell>
<Cell></Cell>
<Cell></Cell>
<Cell></Cell>
<Cell></Cell>
<Cell></Cell>
<Cell></Cell>
<Cell><Data ss:Type="Number">4.880000</Data></Cell>
<Cell><Data ss:Type="Number">7.050000</Data></Cell>
<Cell><Data ss:Type="Number">95.800003</Data></Cell>
<Cell><Data ss:Type="Number">18.191990</Data></Cell>
<Cell><Data ss:Type="Number">15.525772</Data></Cell>
<Cell><Data ss:Type="Number">0</Data></Cell>
<Cell></Cell>
<Cell></Cell>
<Cell></Cell>
<Cell></Cell>
<Cell><Data ss:Type="Number">0.093600</Data></Cell>
<Cell><Data ss:Type="Number">0.030600</Data></Cell>
<Cell><Data ss:Type="Number">0.115000</Data></Cell>
<Cell><Data ss:Type="Number">0.009550</Data></Cell>
<Cell><Data ss:Type="Number">0.139000</Data></Cell>
<Cell><Data ss:Type="Number">0.003820</Data></Cell>
<Cell><Data ss:Type="Number">34.599998</Data></Cell>
<Cell><Data ss:Type="Number">47.299999</Data></Cell>
<Cell><Data ss:Type="Number">1.580000</Data></Cell>
<Cell><Data ss:Type="Number">0.291000</Data></Cell>
<Cell><Data ss:Type="Number">2.480000</Data></Cell>
<Cell><Data ss:Type="Number">23.700001</Data></Cell>
<Cell><Data ss:Type="Number">0.000000</Data></Cell>
<Cell><Data ss:Type="Number">0.000000</Data></Cell>
<Cell><Data ss:Type="Number">0.000000</Data></Cell>
<Cell><Data ss:Type="Number">0.000000</Data></Cell>
<Cell><Data ss:Type="Number">0.000000</Data></Cell>
<Cell><Data ss:Type="Number">0.000000</Data></Cell>
<Cell><Data ss:Type="Number">0.000000</Data></Cell>
<Cell><Data ss:Type="Number">0.000000</Data></Cell>
<Cell></Cell>
</Row>
<Row>
<Cell><Data ss:Type="Number">2333</Data></Cell>
<Cell><Data ss:Type="Number">0</Data></Cell>
<Cell><Data ss:Type="Number">1</Data></Cell>
<Cell><Data ss:Type="Number">27.200001</Data></Cell>
<Cell><Data ss:Type="Number">14.300000</Data></Cell>
<Cell></Cell>
<Cell></Cell>
<Cell><Data ss:Type="Number">2118510.000000</Data></Cell>
<Cell><Data ss:Type="Number">2038.865967</Data></Cell>
<Cell><Data ss:Type="Number">6.365000</Data></Cell>
<Cell><Data ss:Type="Number">0.041300</Data></Cell>
<Cell><Data ss:Type="Number">1</Data></Cell>
<Cell><Data ss:Type="Number">0</Data></Cell>
<Cell><Data ss:Type="Number">0</Data></Cell>
<Cell><Data ss:Type="Number">0</Data></Cell>
<Cell><Data ss:Type="Number">0</Data></Cell>
<Cell><Data ss:Type="Number">0</Data></Cell>
<Cell><Data ss:Type="Number">0</Data></Cell>
<Cell><Data ss:Type="Number">0</Data></Cell>
<Cell><Data ss:Type="Number">0</Data></Cell>
<Cell><Data ss:Type="Number">0</Data></Cell>
<Cell><Data ss:Type="Number">0</Data></Cell>
<Cell><Data ss:Type="Number">0</Data></Cell>
<Cell><Data ss:Type="Number">0</Data></Cell>
<Cell><Data ss:Type="Number">0</Data></Cell>
<Cell></Cell>
<Cell><Data ss:Type="Number">0</Data></Cell>
<Cell><Data ss:Type="Number">0</Data></Cell>
<Cell><Data ss:Type="Number">0</Data></Cell>
<Cell><Data ss:Type="Number">0</Data></Cell>
<Cell><Data ss:Type="Number">0</Data></Cell>
<Cell><Data ss:Type="Number">0</Data></Cell>
<Cell><Data ss:Type="Number">0</Data></Cell>
<Cell><Data ss:Type="Number">0</Data></Cell>
<Cell><Data ss:Type="Number">1.040000</Data></Cell>
<Cell><Data ss:Type="Number">4.600000</Data></Cell>
<Cell><Data ss:Type="Number">24</Data></Cell>
<Cell><Data ss:Type="Number">20</Data></Cell>
<Cell><Data ss:Type="Number">0.400000</Data></Cell>
<Cell><Data ss:Type="Number">90</Data></Cell>
<Cell><Data ss:Type="Number">2.160000</Data></Cell>
<Cell><Data ss:Type="Number">14.100000</Data></Cell>
<Cell><Data ss:Type="Number">339</Data></Cell>
<Cell><Data ss:Type="Number">176</Data></Cell>
<Cell><Data ss:Type="Number">14</Data></Cell>
<Cell><Data ss:Type="Number">703</Data></Cell>
<Cell><Data ss:Type="Number">57</Data></Cell>
<Cell></Cell>
<Cell></Cell>
<Cell></Cell>
<Cell></Cell>
<Cell></Cell>
<Cell><Data ss:Type="Number">1</Data></Cell>
<Cell><Data ss:Type="Number">1.681549</Data></Cell>
<Cell></Cell>
<Cell></Cell>
<Cell></Cell>
<Cell></Cell>
<Cell></Cell>
<Cell></Cell>
<Cell></Cell>
<Cell></Cell>
<Cell></Cell>
<Cell></Cell>
<Cell></Cell>
<Cell></Cell>
<Cell></Cell>
<Cell></Cell>
<Cell></Cell>
<Cell><Data ss:Type="Number">0.000000</Data></Cell>
<Cell><Data ss:Type="Number">0.000000</Data></Cell>
<Cell><Data ss:Type="Number">0.000000</Data></Cell>
<Cell><Data ss:Type="Number">0.000000</Data></Cell>
<Cell><Data ss:Type="Number">0.000000</Data></Cell>
<Cell><Data ss:Type="Number">0.000000</Data></Cell>
<Cell><Data ss:Type="Number">0.000000</Data></Cell>
<Cell><Data ss:Type="Number">0.000000</Data></Cell>
<Cell><Data ss:Type="Number">0.250356</Data></Cell>
</Row>
<Row>
<Cell><Data ss:Type="Number">2333</Data></Cell>
<Cell><Data ss:Type="Number">4</Data></Cell>
<Cell><Data ss:Type="Number">1</Data></Cell>
<Cell><Data ss:Type="Number">5.370000</Data></Cell>
<Cell><Data ss:Type="Number">8.070000</Data></Cell>
<Cell></Cell>
<Cell></Cell>
<Cell><Data ss:Type="Number">2697352.000000</Data></Cell>
<Cell><Data ss:Type="Number">194.179993</Data></Cell>
<Cell><Data ss:Type="Number">1.975000</Data></Cell>
<Cell><Data ss:Type="Number">0.039890</Data></Cell>
<Cell><Data ss:Type="Number">0</Data></Cell>
<Cell><Data ss:Type="Number">1</Data></Cell>
<Cell><Data ss:Type="Number">0</Data></Cell>
<Cell><Data ss:Type="Number">0</Data></Cell>
<Cell><Data ss:Type="Number">0</Data></Cell>
<Cell><Data ss:Type="Number">0</Data></Cell>
<Cell><Data ss:Type="Number">0</Data></Cell>
<Cell><Data ss:Type="Number">0</Data></Cell>
<Cell><Data ss:Type="Number">0</Data></Cell>
<Cell><Data ss:Type="Number">0</Data></Cell>
<Cell><Data ss:Type="Number">4</Data></Cell>
<Cell><Data ss:Type="Number">1</Data></Cell>
<Cell><Data ss:Type="Number">0</Data></Cell>
<Cell><Data ss:Type="Number">0</Data></Cell>
<Cell></Cell>
<Cell><Data ss:Type="Number">1</Data></Cell>
<Cell><Data ss:Type="Number">0</Data></Cell>
<Cell><Data ss:Type="Number">0</Data></Cell>
<Cell><Data ss:Type="Number">0</Data></Cell>
<Cell><Data ss:Type="Number">0</Data></Cell>
<Cell><Data ss:Type="Number">0</Data></Cell>
<Cell><Data ss:Type="Number">0</Data></Cell>
<Cell><Data ss:Type="Number">0</Data></Cell>
<Cell><Data ss:Type="Number">1.080000</Data></Cell>
<Cell><Data ss:Type="Number">4.200000</Data></Cell>
<Cell><Data ss:Type="Number">26</Data></Cell>
<Cell><Data ss:Type="Number">23</Data></Cell>
<Cell><Data ss:Type="Number">0.400000</Data></Cell>
<Cell><Data ss:Type="Number">82</Data></Cell>
<Cell><Data ss:Type="Number">1.600000</Data></Cell>
<Cell><Data ss:Type="Number">13.800000</Data></Cell>
<Cell><Data ss:Type="Number">278</Data></Cell>
<Cell><Data ss:Type="Number">215</Data></Cell>
<Cell><Data ss:Type="Number">11</Data></Cell>
<Cell><Data ss:Type="Number">1258</Data></Cell>
<Cell><Data ss:Type="Number">64</Data></Cell>
<Cell></Cell>
<Cell></Cell>
<Cell></Cell>
<Cell></Cell>
<Cell></Cell>
<Cell><Data ss:Type="Number">0</Data></Cell>
<Cell><Data ss:Type="Number">0.464857</Data></Cell>
<Cell></Cell>
<Cell></Cell>
<Cell></Cell>
<Cell></Cell>
<Cell></Cell>
<Cell></Cell>
<Cell></Cell>
<Cell></Cell>
<Cell></Cell>
<Cell></Cell>
<Cell></Cell>
<Cell></Cell>
<Cell></Cell>
<Cell></Cell>
<Cell></Cell>
<Cell><Data ss:Type="Number">1.000000</Data></Cell>
<Cell><Data ss:Type="Number">0.000000</Data></Cell>
<Cell><Data ss:Type="Number">0.000000</Data></Cell>
<Cell><Data ss:Type="Number">0.000000</Data></Cell>
<Cell><Data ss:Type="Number">0.000000</Data></Cell>
<Cell><Data ss:Type="Number">0.000000</Data></Cell>
<Cell><Data ss:Type="Number">0.000000</Data></Cell>
<Cell><Data ss:Type="Number">0.000000</Data></Cell>
<Cell><Data ss:Type="Number">0.170906</Data></Cell>
</Row>
<Row>
<Cell><Data ss:Type="Number">2333</Data></Cell>
<Cell><Data ss:Type="Number">8</Data></Cell>
<Cell><Data ss:Type="Number">1</Data></Cell>
<Cell></Cell>
<Cell></Cell>
<Cell></Cell>
<Cell></Cell>
<Cell><Data ss:Type="Number">1825855.000000</Data></Cell>
<Cell><Data ss:Type="Number">222.089996</Data></Cell>
<Cell><Data ss:Type="Number">1.490000</Data></Cell>
<Cell><Data ss:Type="Number">0.044880</Data></Cell>
<Cell><Data ss:Type="Number">0</Data></Cell>
<Cell><Data ss:Type="Number">0</Data></Cell>
<Cell><Data ss:Type="Number">1</Data></Cell>
<Cell><Data ss:Type="Number">0</Data></Cell>
<Cell><Data ss:Type="Number">0</Data></Cell>
<Cell><Data ss:Type="Number">0</Data></Cell>
<Cell><Data ss:Type="Number">0</Data></Cell>
<Cell><Data ss:Type="Number">0</Data></Cell>
<Cell><Data ss:Type="Number">0</Data></Cell>
<Cell><Data ss:Type="Number">0</Data></Cell>
<Cell><Data ss:Type="Number">8</Data></Cell>
<Cell><Data ss:Type="Number">0</Data></Cell>
<Cell><Data ss:Type="Number">1</Data></Cell>
<Cell><Data ss:Type="Number">0</Data></Cell>
<Cell></Cell>
<Cell><Data ss:Type="Number">0</Data></Cell>
<Cell><Data ss:Type="Number">1</Data></Cell>
<Cell><Data ss:Type="Number">0</Data></Cell>
<Cell><Data ss:Type="Number">0</Data></Cell>
<Cell><Data ss:Type="Number">0</Data></Cell>
<Cell><Data ss:Type="Number">0</Data></Cell>
<Cell><Data ss:Type="Number">0</Data></Cell>
<Cell><Data ss:Type="Number">0</Data></Cell>
<Cell><Data ss:Type="Number">1.010000</Data></Cell>
<Cell><Data ss:Type="Number">4.500000</Data></Cell>
<Cell><Data ss:Type="Number">28</Data></Cell>
<Cell><Data ss:Type="Number">19</Data></Cell>
<Cell><Data ss:Type="Number">0.400000</Data></Cell>
<Cell><Data ss:Type="Number">78</Data></Cell>
<Cell><Data ss:Type="Number">1.430000</Data></Cell>
<Cell><Data ss:Type="Number">14.200000</Data></Cell>
<Cell><Data ss:Type="Number">261</Data></Cell>
<Cell><Data ss:Type="Number">182</Data></Cell>
<Cell><Data ss:Type="Number">9</Data></Cell>
<Cell><Data ss:Type="Number">1263</Data></Cell>
<Cell><Data ss:Type="Number">59</Data></Cell>
<Cell></Cell>
<Cell></Cell>
<Cell></Cell>
<Cell></Cell>
<Cell></Cell>
<Cell><Data ss:Type="Number">1</Data></Cell>
<Cell></Cell>
<Cell></Cell>
<Cell></Cell>
<Cell></Cell>
<Cell></Cell>
<Cell></Cell>
<Cell></Cell>
<Cell></Cell>
<Cell></Cell>
<Cell></Cell>
<Cell></Cell>
<Cell></Cell>
<Cell></Cell>
<Cell></Cell>
<Cell></Cell>
<Cell></Cell>
<Cell><Data ss:Type="Number">0.000000</Data></Cell>
<Cell><Data ss:Type="Number">1.000000</Data></Cell>
<Cell><Data ss:Type="Number">0.000000</Data></Cell>
<Cell><Data ss:Type="Number">0.000000</Data></Cell>
<Cell><Data ss:Type="Number">0.000000</Data></Cell>
<Cell><Data ss:Type="Number">0.000000</Data></Cell>
<Cell><Data ss:Type="Number">0.000000</Data></Cell>
<Cell><Data ss:Type="Number">0.000000</Data></Cell>
<Cell><Data ss:Type="Number">0.144101</Data></Cell>
</Row>
<Row>
<Cell><Data ss:Type="Number">2333</Data></Cell>
<Cell><Data ss:Type="Number">12</Data></Cell>
<Cell><Data ss:Type="Number">1</Data></Cell>
<Cell><Data ss:Type="Number">5.950000</Data></Cell>
<Cell><Data ss:Type="Number">14.300000</Data></Cell>
<Cell></Cell>
<Cell></Cell>
<Cell><Data ss:Type="Number">1991416.000000</Data></Cell>
<Cell><Data ss:Type="Number">222.229996</Data></Cell>
<Cell><Data ss:Type="Number">2.136000</Data></Cell>
<Cell><Data ss:Type="Number">0.043480</Data></Cell>
<Cell><Data ss:Type="Number">0</Data></Cell>
<Cell><Data ss:Type="Number">0</Data></Cell>
<Cell><Data ss:Type="Number">0</Data></Cell>
<Cell><Data ss:Type="Number">1</Data></Cell>
<Cell><Data ss:Type="Number">0</Data></Cell>
<Cell><Data ss:Type="Number">0</Data></Cell>
<Cell><Data ss:Type="Number">0</Data></Cell>
<Cell><Data ss:Type="Number">0</Data></Cell>
<Cell><Data ss:Type="Number">0</Data></Cell>
<Cell><Data ss:Type="Number">0</Data></Cell>
<Cell><Data ss:Type="Number">12</Data></Cell>
<Cell><Data ss:Type="Number">0</Data></Cell>
<Cell><Data ss:Type="Number">0</Data></Cell>
<Cell><Data ss:Type="Number">1</Data></Cell>
<Cell></Cell>
<Cell><Data ss:Type="Number">0</Data></Cell>
<Cell><Data ss:Type="Number">0</Data></Cell>
<Cell><Data ss:Type="Number">1</Data></Cell>
<Cell><Data ss:Type="Number">0</Data></Cell>
<Cell><Data ss:Type="Number">0</Data></Cell>
<Cell><Data ss:Type="Number">0</Data></Cell>
<Cell><Data ss:Type="Number">0</Data></Cell>
<Cell><Data ss:Type="Number">0</Data></Cell>
<Cell><Data ss:Type="Number">1.240000</Data></Cell>
<Cell><Data ss:Type="Number">4.400000</Data></Cell>
<Cell><Data ss:Type="Number">33</Data></Cell>
<Cell><Data ss:Type="Number">23</Data></Cell>
<Cell><Data ss:Type="Number">0.500000</Data></Cell>
<Cell><Data ss:Type="Number">78</Data></Cell>
<Cell><Data ss:Type="Number">1.420000</Data></Cell>
<Cell><Data ss:Type="Number">14.300000</Data></Cell>
<Cell><Data ss:Type="Number">267</Data></Cell>
<Cell><Data ss:Type="Number">185</Data></Cell>
<Cell><Data ss:Type="Number">11</Data></Cell>
<Cell><Data ss:Type="Number">1026</Data></Cell>
<Cell><Data ss:Type="Number">62</Data></Cell>
<Cell></Cell>
<Cell></Cell>
<Cell></Cell>
<Cell></Cell>
<Cell></Cell>
<Cell><Data ss:Type="Number">1</Data></Cell>
<Cell><Data ss:Type="Number">0.571275</Data></Cell>
<Cell></Cell>
<Cell></Cell>
<Cell></Cell>
<Cell><Data ss:Type="Number">0.011200</Data></Cell>
<Cell><Data ss:Type="Number">0.056100</Data></Cell>
<Cell><Data ss:Type="Number">0.617000</Data></Cell>
<Cell><Data ss:Type="Number">0.142000</Data></Cell>
<Cell><Data ss:Type="Number">0.165000</Data></Cell>
<Cell><Data ss:Type="Number">0.022500</Data></Cell>
<Cell><Data ss:Type="Number">22.600000</Data></Cell>
<Cell><Data ss:Type="Number">32.099998</Data></Cell>
<Cell><Data ss:Type="Number">3.060000</Data></Cell>
<Cell><Data ss:Type="Number">2.020000</Data></Cell>
<Cell><Data ss:Type="Number">0.915000</Data></Cell>
<Cell><Data ss:Type="Number">6.720000</Data></Cell>
<Cell><Data ss:Type="Number">0.000000</Data></Cell>
<Cell><Data ss:Type="Number">0.000000</Data></Cell>
<Cell><Data ss:Type="Number">1.000000</Data></Cell>
<Cell><Data ss:Type="Number">0.000000</Data></Cell>
<Cell><Data ss:Type="Number">0.000000</Data></Cell>
<Cell><Data ss:Type="Number">0.000000</Data></Cell>
<Cell><Data ss:Type="Number">0.000000</Data></Cell>
<Cell><Data ss:Type="Number">0.000000</Data></Cell>
<Cell><Data ss:Type="Number">0.180312</Data></Cell>
</Row>
<Row>
<Cell><Data ss:Type="Number">2333</Data></Cell>
<Cell><Data ss:Type="Number">16</Data></Cell>
<Cell><Data ss:Type="Number">1</Data></Cell>
<Cell><Data ss:Type="Number">4.620000</Data></Cell>
<Cell><Data ss:Type="Number">8.970000</Data></Cell>
<Cell></Cell>
<Cell></Cell>
<Cell><Data ss:Type="Number">1861547.000000</Data></Cell>
<Cell><Data ss:Type="Number">267.429993</Data></Cell>
<Cell><Data ss:Type="Number">3.189000</Data></Cell>
<Cell><Data ss:Type="Number">0.046590</Data></Cell>
<Cell><Data ss:Type="Number">0</Data></Cell>
<Cell><Data ss:Type="Number">0</Data></Cell>
<Cell><Data ss:Type="Number">0</Data></Cell>
<Cell><Data ss:Type="Number">0</Data></Cell>
<Cell><Data ss:Type="Number">1</Data></Cell>
<Cell><Data ss:Type="Number">0</Data></Cell>
<Cell><Data ss:Type="Number">0</Data></Cell>
<Cell><Data ss:Type="Number">0</Data></Cell>
<Cell><Data ss:Type="Number">0</Data></Cell>
<Cell><Data ss:Type="Number">0</Data></Cell>
<Cell></Cell>
<Cell></Cell>
<Cell></Cell>
<Cell></Cell>
<Cell></Cell>
<Cell><Data ss:Type="Number">0</Data></Cell>
<Cell><Data ss:Type="Number">0</Data></Cell>
<Cell><Data ss:Type="Number">0</Data></Cell>
<Cell><Data ss:Type="Number">1</Data></Cell>
<Cell><Data ss:Type="Number">0</Data></Cell>
<Cell><Data ss:Type="Number">0</Data></Cell>
<Cell><Data ss:Type="Number">0</Data></Cell>
<Cell><Data ss:Type="Number">0</Data></Cell>
<Cell><Data ss:Type="Number">1.270000</Data></Cell>
<Cell><Data ss:Type="Number">4.500000</Data></Cell>
<Cell><Data ss:Type="Number">33</Data></Cell>
<Cell><Data ss:Type="Number">24</Data></Cell>
<Cell><Data ss:Type="Number">0.300000</Data></Cell>
<Cell><Data ss:Type="Number">70</Data></Cell>
<Cell><Data ss:Type="Number">1.070000</Data></Cell>
<Cell><Data ss:Type="Number">14.300000</Data></Cell>
<Cell><Data ss:Type="Number">264</Data></Cell>
<Cell><Data ss:Type="Number">226</Data></Cell>
<Cell><Data ss:Type="Number">9</Data></Cell>
<Cell><Data ss:Type="Number">1507</Data></Cell>
<Cell><Data ss:Type="Number">63</Data></Cell>
<Cell></Cell>
<Cell></Cell>
<Cell></Cell>
<Cell></Cell>
<Cell></Cell>
<Cell><Data ss:Type="Number">1</Data></Cell>
<Cell><Data ss:Type="Number">0.321744</Data></Cell>
<Cell></Cell>
<Cell></Cell>
<Cell></Cell>
<Cell></Cell>
<Cell></Cell>
<Cell></Cell>
<Cell></Cell>
<Cell></Cell>
<Cell></Cell>
<Cell></Cell>
<Cell></Cell>
<Cell></Cell>
<Cell></Cell>
<Cell></Cell>
<Cell></Cell>
<Cell><Data ss:Type="Number">0.000000</Data></Cell>
<Cell><Data ss:Type="Number">0.000000</Data></Cell>
<Cell><Data ss:Type="Number">0.000000</Data></Cell>
<Cell><Data ss:Type="Number">1.000000</Data></Cell>
<Cell><Data ss:Type="Number">0.000000</Data></Cell>
<Cell><Data ss:Type="Number">0.000000</Data></Cell>
<Cell><Data ss:Type="Number">0.000000</Data></Cell>
<Cell><Data ss:Type="Number">0.000000</Data></Cell>
<Cell><Data ss:Type="Number">0.149967</Data></Cell>
</Row>
<Row>
<Cell><Data ss:Type="Number">2333</Data></Cell>
<Cell><Data ss:Type="Number">20</Data></Cell>
<Cell><Data ss:Type="Number">1</Data></Cell>
<Cell></Cell>
<Cell></Cell>
<Cell></Cell>
<Cell></Cell>
<Cell><Data ss:Type="Number">1490465.000000</Data></Cell>
<Cell><Data ss:Type="Number">266.549988</Data></Cell>
<Cell><Data ss:Type="Number">2.153000</Data></Cell>
<Cell><Data ss:Type="Number">0.048890</Data></Cell>
<Cell><Data ss:Type="Number">0</Data></Cell>
<Cell><Data ss:Type="Number">0</Data></Cell>
<Cell><Data ss:Type="Number">0</Data></Cell>
<Cell><Data ss:Type="Number">0</Data></Cell>
<Cell><Data ss:Type="Number">0</Data></Cell>
<Cell><Data ss:Type="Number">1</Data></Cell>
<Cell><Data ss:Type="Number">0</Data></Cell>
<Cell><Data ss:Type="Number">0</Data></Cell>
<Cell><Data ss:Type="Number">0</Data></Cell>
<Cell><Data ss:Type="Number">0</Data></Cell>
<Cell></Cell>
<Cell></Cell>
<Cell></Cell>
<Cell></Cell>
<Cell></Cell>
<Cell><Data ss:Type="Number">0</Data></Cell>
<Cell><Data ss:Type="Number">0</Data></Cell>
<Cell><Data ss:Type="Number">0</Data></Cell>
<Cell><Data ss:Type="Number">0</Data></Cell>
<Cell><Data ss:Type="Number">1</Data></Cell>
<Cell><Data ss:Type="Number">0</Data></Cell>
<Cell><Data ss:Type="Number">0</Data></Cell>
<Cell><Data ss:Type="Number">0</Data></Cell>
<Cell><Data ss:Type="Number">1.140000</Data></Cell>
<Cell><Data ss:Type="Number">4.500000</Data></Cell>
<Cell><Data ss:Type="Number">34</Data></Cell>
<Cell><Data ss:Type="Number">27</Data></Cell>
<Cell><Data ss:Type="Number">0.300000</Data></Cell>
<Cell><Data ss:Type="Number">69</Data></Cell>
<Cell><Data ss:Type="Number">1.310000</Data></Cell>
<Cell><Data ss:Type="Number">13.900000</Data></Cell>
<Cell><Data ss:Type="Number">242</Data></Cell>
<Cell><Data ss:Type="Number">230</Data></Cell>
<Cell><Data ss:Type="Number">9</Data></Cell>
<Cell><Data ss:Type="Number">1430</Data></Cell>
<Cell><Data ss:Type="Number">59</Data></Cell>
<Cell></Cell>
<Cell></Cell>
<Cell></Cell>
<Cell></Cell>
<Cell></Cell>
<Cell><Data ss:Type="Number">1</Data></Cell>
<Cell></Cell>
<Cell></Cell>
<Cell></Cell>
<Cell></Cell>
<Cell></Cell>
<Cell></Cell>
<Cell></Cell>
<Cell></Cell>
<Cell></Cell>
<Cell></Cell>
<Cell></Cell>
<Cell></Cell>
<Cell></Cell>
<Cell></Cell>
<Cell></Cell>
<Cell></Cell>
<Cell><Data ss:Type="Number">0.000000</Data></Cell>
<Cell><Data ss:Type="Number">0.000000</Data></Cell>
<Cell><Data ss:Type="Number">0.000000</Data></Cell>
<Cell><Data ss:Type="Number">0.000000</Data></Cell>
<Cell><Data ss:Type="Number">1.000000</Data></Cell>
<Cell><Data ss:Type="Number">0.000000</Data></Cell>
<Cell><Data ss:Type="Number">0.000000</Data></Cell>
<Cell><Data ss:Type="Number">0.000000</Data></Cell>
<Cell><Data ss:Type="Number">0.160839</Data></Cell>
</Row>
<Row>
<Cell><Data ss:Type="Number">2333</Data></Cell>
<Cell><Data ss:Type="Number">24</Data></Cell>
<Cell><Data ss:Type="Number">1</Data></Cell>
<Cell><Data ss:Type="Number">4.240000</Data></Cell>
<Cell><Data ss:Type="Number">14.700000</Data></Cell>
<Cell></Cell>
<Cell></Cell>
<Cell><Data ss:Type="Number">1293368.000000</Data></Cell>
<Cell><Data ss:Type="Number">235.199997</Data></Cell>
<Cell><Data ss:Type="Number">1.471000</Data></Cell>
<Cell><Data ss:Type="Number">0.043820</Data></Cell>
<Cell><Data ss:Type="Number">0</Data></Cell>
<Cell><Data ss:Type="Number">0</Data></Cell>
<Cell><Data ss:Type="Number">0</Data></Cell>
<Cell><Data ss:Type="Number">0</Data></Cell>
<Cell><Data ss:Type="Number">0</Data></Cell>
<Cell><Data ss:Type="Number">0</Data></Cell>
<Cell><Data ss:Type="Number">1</Data></Cell>
<Cell><Data ss:Type="Number">0</Data></Cell>
<Cell><Data ss:Type="Number">0</Data></Cell>
<Cell><Data ss:Type="Number">0</Data></Cell>
<Cell></Cell>
<Cell></Cell>
<Cell></Cell>
<Cell></Cell>
<Cell></Cell>
<Cell><Data ss:Type="Number">0</Data></Cell>
<Cell><Data ss:Type="Number">0</Data></Cell>
<Cell><Data ss:Type="Number">0</Data></Cell>
<Cell><Data ss:Type="Number">0</Data></Cell>
<Cell><Data ss:Type="Number">0</Data></Cell>
<Cell><Data ss:Type="Number">1</Data></Cell>
<Cell><Data ss:Type="Number">0</Data></Cell>
<Cell><Data ss:Type="Number">0</Data></Cell>
<Cell><Data ss:Type="Number">1.240000</Data></Cell>
<Cell></Cell>
<Cell></Cell>
<Cell></Cell>
<Cell></Cell>
<Cell></Cell>
<Cell><Data ss:Type="Number">1.210000</Data></Cell>
<Cell><Data ss:Type="Number">14.800000</Data></Cell>
<Cell><Data ss:Type="Number">257</Data></Cell>
<Cell><Data ss:Type="Number">230</Data></Cell>
<Cell><Data ss:Type="Number">13</Data></Cell>
<Cell><Data ss:Type="Number">1124</Data></Cell>
<Cell><Data ss:Type="Number">62</Data></Cell>
<Cell></Cell>
<Cell></Cell>
<Cell></Cell>
<Cell></Cell>
<Cell></Cell>
<Cell><Data ss:Type="Number">1</Data></Cell>
<Cell><Data ss:Type="Number">0.942967</Data></Cell>
<Cell></Cell>
<Cell></Cell>
<Cell></Cell>
<Cell><Data ss:Type="Number">0.047200</Data></Cell>
<Cell><Data ss:Type="Number">0.422000</Data></Cell>
<Cell><Data ss:Type="Number">1.210000</Data></Cell>
<Cell><Data ss:Type="Number">0.014800</Data></Cell>
<Cell><Data ss:Type="Number">0.198000</Data></Cell>
<Cell><Data ss:Type="Number">0.008850</Data></Cell>
<Cell><Data ss:Type="Number">9.930000</Data></Cell>
<Cell><Data ss:Type="Number">0.429000</Data></Cell>
<Cell><Data ss:Type="Number">0.282000</Data></Cell>
<Cell><Data ss:Type="Number">0.091900</Data></Cell>
<Cell><Data ss:Type="Number">0.230000</Data></Cell>
<Cell><Data ss:Type="Number">5.950000</Data></Cell>
<Cell><Data ss:Type="Number">0.000000</Data></Cell>
<Cell><Data ss:Type="Number">0.000000</Data></Cell>
<Cell><Data ss:Type="Number">0.000000</Data></Cell>
<Cell><Data ss:Type="Number">0.000000</Data></Cell>
<Cell><Data ss:Type="Number">0.000000</Data></Cell>
<Cell><Data ss:Type="Number">1.000000</Data></Cell>
<Cell><Data ss:Type="Number">0.000000</Data></Cell>
<Cell><Data ss:Type="Number">0.000000</Data></Cell>
<Cell><Data ss:Type="Number">0.204626</Data></Cell>
</Row>
<Row>
<Cell><Data ss:Type="Number">2319</Data></Cell>
<Cell><Data ss:Type="Number">20</Data></Cell>
<Cell><Data ss:Type="Number">0</Data></Cell>
<Cell></Cell>
<Cell></Cell>
<Cell></Cell>
<Cell></Cell>
<Cell><Data ss:Type="Number">2121216.000000</Data></Cell>
<Cell><Data ss:Type="Number">475.390015</Data></Cell>
<Cell><Data ss:Type="Number">1.638000</Data></Cell>
<Cell><Data ss:Type="Number">0.056510</Data></Cell>
<Cell><Data ss:Type="Number">0</Data></Cell>
<Cell><Data ss:Type="Number">0</Data></Cell>
<Cell><Data ss:Type="Number">0</Data></Cell>
<Cell><Data ss:Type="Number">0</Data></Cell>
<Cell><Data ss:Type="Number">0</Data></Cell>
<Cell><Data ss:Type="Number">1</Data></Cell>
<Cell><Data ss:Type="Number">0</Data></Cell>
<Cell><Data ss:Type="Number">0</Data></Cell>
<Cell><Data ss:Type="Number">0</Data></Cell>
<Cell><Data ss:Type="Number">0</Data></Cell>
<Cell><Data ss:Type="Number">8</Data></Cell>
<Cell><Data ss:Type="Number">0</Data></Cell>
<Cell><Data ss:Type="Number">1</Data></Cell>
<Cell><Data ss:Type="Number">0</Data></Cell>
<Cell></Cell>
<Cell><Data ss:Type="Number">0</Data></Cell>
<Cell><Data ss:Type="Number">0</Data></Cell>
<Cell><Data ss:Type="Number">0</Data></Cell>
<Cell><Data ss:Type="Number">0</Data></Cell>
<Cell><Data ss:Type="Number">0</Data></Cell>
<Cell><Data ss:Type="Number">0</Data></Cell>
<Cell><Data ss:Type="Number">0</Data></Cell>
<Cell><Data ss:Type="Number">0</Data></Cell>
<Cell><Data ss:Type="Number">1.330000</Data></Cell>
<Cell><Data ss:Type="Number">3.900000</Data></Cell>
<Cell><Data ss:Type="Number">22</Data></Cell>
<Cell><Data ss:Type="Number">19</Data></Cell>
<Cell><Data ss:Type="Number">2.500000</Data></Cell>
<Cell><Data ss:Type="Number">118</Data></Cell>
<Cell><Data ss:Type="Number">2.020000</Data></Cell>
<Cell><Data ss:Type="Number">13.700000</Data></Cell>
<Cell><Data ss:Type="Number">109</Data></Cell>
<Cell><Data ss:Type="Number">65</Data></Cell>
<Cell><Data ss:Type="Number">6</Data></Cell>
<Cell><Data ss:Type="Number">711</Data></Cell>
<Cell><Data ss:Type="Number">68</Data></Cell>
<Cell></Cell>
<Cell></Cell>
<Cell></Cell>
<Cell></Cell>
<Cell></Cell>
<Cell><Data ss:Type="Number">0</Data></Cell>
<Cell></Cell>
<Cell></Cell>
<Cell></Cell>
<Cell></Cell>
<Cell></Cell>
<Cell></Cell>
<Cell></Cell>
<Cell></Cell>
<Cell></Cell>
<Cell></Cell>
<Cell></Cell>
<Cell></Cell>
<Cell></Cell>
<Cell></Cell>
<Cell></Cell>
<Cell></Cell>
<Cell><Data ss:Type="Number">0.000000</Data></Cell>
<Cell><Data ss:Type="Number">0.000000</Data></Cell>
<Cell><Data ss:Type="Number">0.000000</Data></Cell>
<Cell><Data ss:Type="Number">0.000000</Data></Cell>
<Cell><Data ss:Type="Number">0.000000</Data></Cell>
<Cell><Data ss:Type="Number">0.000000</Data></Cell>
<Cell><Data ss:Type="Number">0.000000</Data></Cell>
<Cell><Data ss:Type="Number">0.000000</Data></Cell>
<Cell><Data ss:Type="Number">0.091421</Data></Cell>
</Row>
<Row>
<Cell><Data ss:Type="Number">2319</Data></Cell>
<Cell><Data ss:Type="Number">22</Data></Cell>
<Cell><Data ss:Type="Number">0</Data></Cell>
<Cell><Data ss:Type="Number">5.590000</Data></Cell>
<Cell><Data ss:Type="Number">9.680000</Data></Cell>
<Cell><Data ss:Type="Number">4.010000</Data></Cell>
<Cell><Data ss:Type="Number">10.600000</Data></Cell>
<Cell></Cell>
<Cell></Cell>
<Cell></Cell>
<Cell></Cell>
<Cell><Data ss:Type="Number">0</Data></Cell>
<Cell><Data ss:Type="Number">0</Data></Cell>
<Cell><Data ss:Type="Number">0</Data></Cell>
<Cell><Data ss:Type="Number">0</Data></Cell>
<Cell><Data ss:Type="Number">0</Data></Cell>
<Cell><Data ss:Type="Number">0</Data></Cell>
<Cell><Data ss:Type="Number">0</Data></Cell>
<Cell><Data ss:Type="Number">0</Data></Cell>
<Cell><Data ss:Type="Number">0</Data></Cell>
<Cell><Data ss:Type="Number">1</Data></Cell>
<Cell></Cell>
<Cell></Cell>
<Cell></Cell>
<Cell></Cell>
<Cell><Data ss:Type="Number">12</Data></Cell>
<Cell><Data ss:Type="Number">0</Data></Cell>
<Cell><Data ss:Type="Number">0</Data></Cell>
<Cell><Data ss:Type="Number">0</Data></Cell>
<Cell><Data ss:Type="Number">0</Data></Cell>
<Cell><Data ss:Type="Number">0</Data></Cell>
<Cell><Data ss:Type="Number">0</Data></Cell>
<Cell><Data ss:Type="Number">0</Data></Cell>
<Cell><Data ss:Type="Number">0</Data></Cell>
<Cell></Cell>
<Cell></Cell>
<Cell></Cell>
<Cell></Cell>
<Cell></Cell>
<Cell></Cell>
<Cell></Cell>
<Cell></Cell>
<Cell></Cell>
<Cell></Cell>
<Cell></Cell>
<Cell></Cell>
<Cell></Cell>
<Cell></Cell>
<Cell></Cell>
<Cell></Cell>
<Cell></Cell>
<Cell></Cell>
<Cell><Data ss:Type="Number">0</Data></Cell>
<Cell></Cell>
<Cell><Data ss:Type="Number">84.000000</Data></Cell>
<Cell><Data ss:Type="Number">34.099998</Data></Cell>
<Cell><Data ss:Type="Number">26.799999</Data></Cell>
<Cell></Cell>
<Cell></Cell>
<Cell></Cell>
<Cell></Cell>
<Cell></Cell>
<Cell></Cell>
<Cell></Cell>
<Cell></Cell>
<Cell></Cell>
<Cell></Cell>
<Cell></Cell>
<Cell></Cell>
<Cell><Data ss:Type="Number">0.000000</Data></Cell>
<Cell><Data ss:Type="Number">0.000000</Data></Cell>
<Cell><Data ss:Type="Number">0.000000</Data></Cell>
<Cell><Data ss:Type="Number">0.000000</Data></Cell>
<Cell><Data ss:Type="Number">0.000000</Data></Cell>
<Cell><Data ss:Type="Number">0.000000</Data></Cell>
<Cell><Data ss:Type="Number">0.000000</Data></Cell>
<Cell><Data ss:Type="Number">0.000000</Data></Cell>
<Cell></Cell>
</Row>
<Row>
<Cell><Data ss:Type="Number">2319</Data></Cell>
<Cell><Data ss:Type="Number">24</Data></Cell>
<Cell><Data ss:Type="Number">0</Data></Cell>
<Cell><Data ss:Type="Number">5.260000</Data></Cell>
<Cell><Data ss:Type="Number">7.910000</Data></Cell>
<Cell></Cell>
<Cell></Cell>
<Cell><Data ss:Type="Number">1479131.000000</Data></Cell>
<Cell><Data ss:Type="Number">377.660004</Data></Cell>
<Cell><Data ss:Type="Number">1.014000</Data></Cell>
<Cell><Data ss:Type="Number">0.071200</Data></Cell>
<Cell><Data ss:Type="Number">0</Data></Cell>
<Cell><Data ss:Type="Number">0</Data></Cell>
<Cell><Data ss:Type="Number">0</Data></Cell>
<Cell><Data ss:Type="Number">0</Data></Cell>
<Cell><Data ss:Type="Number">0</Data></Cell>
<Cell><Data ss:Type="Number">0</Data></Cell>
<Cell><Data ss:Type="Number">1</Data></Cell>
<Cell><Data ss:Type="Number">0</Data></Cell>
<Cell><Data ss:Type="Number">0</Data></Cell>
<Cell><Data ss:Type="Number">0</Data></Cell>
<Cell><Data ss:Type="Number">12</Data></Cell>
<Cell><Data ss:Type="Number">0</Data></Cell>
<Cell><Data ss:Type="Number">0</Data></Cell>
<Cell><Data ss:Type="Number">1</Data></Cell>
<Cell></Cell>
<Cell><Data ss:Type="Number">0</Data></Cell>
<Cell><Data ss:Type="Number">0</Data></Cell>
<Cell><Data ss:Type="Number">0</Data></Cell>
<Cell><Data ss:Type="Number">0</Data></Cell>
<Cell><Data ss:Type="Number">0</Data></Cell>
<Cell><Data ss:Type="Number">0</Data></Cell>
<Cell><Data ss:Type="Number">0</Data></Cell>
<Cell><Data ss:Type="Number">0</Data></Cell>
<Cell><Data ss:Type="Number">1.370000</Data></Cell>
<Cell><Data ss:Type="Number">4.500000</Data></Cell>
<Cell><Data ss:Type="Number">27</Data></Cell>
<Cell><Data ss:Type="Number">31</Data></Cell>
<Cell><Data ss:Type="Number">3.100000</Data></Cell>
<Cell><Data ss:Type="Number">125</Data></Cell>
<Cell><Data ss:Type="Number">1.690000</Data></Cell>
<Cell><Data ss:Type="Number">14.000000</Data></Cell>
<Cell><Data ss:Type="Number">119</Data></Cell>
<Cell><Data ss:Type="Number">98</Data></Cell>
<Cell><Data ss:Type="Number">7</Data></Cell>
<Cell><Data ss:Type="Number">906</Data></Cell>
<Cell><Data ss:Type="Number">68</Data></Cell>
<Cell><Data ss:Type="Number">4.442000</Data></Cell>
<Cell><Data ss:Type="Number">7.290000</Data></Cell>
<Cell><Data ss:Type="Number">114.099998</Data></Cell>
<Cell><Data ss:Type="Number">0.130000</Data></Cell>
<Cell></Cell>
<Cell><Data ss:Type="Number">0</Data></Cell>
<Cell><Data ss:Type="Number">0.440330</Data></Cell>
<Cell></Cell>
<Cell></Cell>
<Cell></Cell>
<Cell><Data ss:Type="Number">0.031900</Data></Cell>
<Cell><Data ss:Type="Number">0.079900</Data></Cell>
<Cell><Data ss:Type="Number">1.290000</Data></Cell>
<Cell><Data ss:Type="Number">0.031900</Data></Cell>
<Cell><Data ss:Type="Number">0.168000</Data></Cell>
<Cell><Data ss:Type="Number">0.095800</Data></Cell>
<Cell><Data ss:Type="Number">27.700001</Data></Cell>
<Cell><Data ss:Type="Number">19.700001</Data></Cell>
<Cell><Data ss:Type="Number">0.930000</Data></Cell>
<Cell><Data ss:Type="Number">0.398000</Data></Cell>
<Cell><Data ss:Type="Number">1.380000</Data></Cell>
<Cell><Data ss:Type="Number">36.500000</Data></Cell>
<Cell><Data ss:Type="Number">0.000000</Data></Cell>
<Cell><Data ss:Type="Number">0.000000</Data></Cell>
<Cell><Data ss:Type="Number">0.000000</Data></Cell>
<Cell><Data ss:Type="Number">0.000000</Data></Cell>
<Cell><Data ss:Type="Number">0.000000</Data></Cell>
<Cell><Data ss:Type="Number">0.000000</Data></Cell>
<Cell><Data ss:Type="Number">0.000000</Data></Cell>
<Cell><Data ss:Type="Number">0.000000</Data></Cell>
<Cell><Data ss:Type="Number">0.108168</Data></Cell>
</Row>
<Row>
<Cell><Data ss:Type="Number">2329</Data></Cell>
<Cell><Data ss:Type="Number">-2</Data></Cell>
<Cell><Data ss:Type="Number">0</Data></Cell>
<Cell><Data ss:Type="Number">3.610000</Data></Cell>
<Cell><Data ss:Type="Number">18.200001</Data></Cell>
<Cell><Data ss:Type="Number">14.000000</Data></Cell>
<Cell><Data ss:Type="Number">36.200001</Data></Cell>
<Cell></Cell>
<Cell></Cell>
<Cell></Cell>
<Cell></Cell>
<Cell><Data ss:Type="Number">0</Data></Cell>
<Cell><Data ss:Type="Number">0</Data></Cell>
<Cell><Data ss:Type="Number">0</Data></Cell>
<Cell><Data ss:Type="Number">0</Data></Cell>
<Cell><Data ss:Type="Number">0</Data></Cell>
<Cell><Data ss:Type="Number">0</Data></Cell>
<Cell><Data ss:Type="Number">0</Data></Cell>
<Cell><Data ss:Type="Number">1</Data></Cell>
<Cell><Data ss:Type="Number">0</Data></Cell>
<Cell><Data ss:Type="Number">0</Data></Cell>
<Cell></Cell>
<Cell></Cell>
<Cell></Cell>
<Cell></Cell>
<Cell></Cell>
<Cell><Data ss:Type="Number">0</Data></Cell>
<Cell><Data ss:Type="Number">0</Data></Cell>
<Cell><Data ss:Type="Number">0</Data></Cell>
<Cell><Data ss:Type="Number">0</Data></Cell>
<Cell><Data ss:Type="Number">0</Data></Cell>
<Cell><Data ss:Type="Number">0</Data></Cell>
<Cell><Data ss:Type="Number">0</Data></Cell>
<Cell><Data ss:Type="Number">0</Data></Cell>
<Cell></Cell>
<Cell></Cell>
<Cell></Cell>
<Cell></Cell>
<Cell></Cell>
<Cell></Cell>
<Cell></Cell>
<Cell></Cell>
<Cell></Cell>
<Cell></Cell>
<Cell></Cell>
<Cell></Cell>
<Cell></Cell>
<Cell></Cell>
<Cell></Cell>
<Cell></Cell>
<Cell></Cell>
<Cell></Cell>
<Cell><Data ss:Type="Number">0</Data></Cell>
<Cell></Cell>
<Cell><Data ss:Type="Number">95.400002</Data></Cell>
<Cell><Data ss:Type="Number">21.700001</Data></Cell>
<Cell><Data ss:Type="Number">51.700001</Data></Cell>
<Cell></Cell>
<Cell></Cell>
<Cell></Cell>
<Cell></Cell>
<Cell></Cell>
<Cell></Cell>
<Cell></Cell>
<Cell></Cell>
<Cell></Cell>
<Cell></Cell>
<Cell></Cell>
<Cell></Cell>
<Cell><Data ss:Type="Number">0.000000</Data></Cell>
<Cell><Data ss:Type="Number">0.000000</Data></Cell>
<Cell><Data ss:Type="Number">0.000000</Data></Cell>
<Cell><Data ss:Type="Number">0.000000</Data></Cell>
<Cell><Data ss:Type="Number">0.000000</Data></Cell>
<Cell><Data ss:Type="Number">0.000000</Data></Cell>
<Cell><Data ss:Type="Number">0.000000</Data></Cell>
<Cell><Data ss:Type="Number">0.000000</Data></Cell>
<Cell></Cell>
</Row>
<Row>
<Cell><Data ss:Type="Number">2329</Data></Cell>
<Cell><Data ss:Type="Number">0</Data></Cell>
<Cell><Data ss:Type="Number">0</Data></Cell>
<Cell><Data ss:Type="Number">3.740000</Data></Cell>
<Cell><Data ss:Type="Number">8.950000</Data></Cell>
<Cell></Cell>
<Cell></Cell>
<Cell><Data ss:Type="Number">2487768.000000</Data></Cell>
<Cell><Data ss:Type="Number">299.750000</Data></Cell>
<Cell><Data ss:Type="Number">1.153000</Data></Cell>
<Cell><Data ss:Type="Number">0.040060</Data></Cell>
<Cell><Data ss:Type="Number">1</Data></Cell>
<Cell><Data ss:Type="Number">0</Data></Cell>
<Cell><Data ss:Type="Number">0</Data></Cell>
<Cell><Data ss:Type="Number">0</Data></Cell>
<Cell><Data ss:Type="Number">0</Data></Cell>
<Cell><Data ss:Type="Number">0</Data></Cell>
<Cell><Data ss:Type="Number">0</Data></Cell>
<Cell><Data ss:Type="Number">0</Data></Cell>
<Cell><Data ss:Type="Number">0</Data></Cell>
<Cell><Data ss:Type="Number">0</Data></Cell>
<Cell></Cell>
<Cell></Cell>
<Cell></Cell>
<Cell></Cell>
<Cell></Cell>
<Cell><Data ss:Type="Number">0</Data></Cell>
<Cell><Data ss:Type="Number">0</Data></Cell>
<Cell><Data ss:Type="Number">0</Data></Cell>
<Cell><Data ss:Type="Number">0</Data></Cell>
<Cell><Data ss:Type="Number">0</Data></Cell>
<Cell><Data ss:Type="Number">0</Data></Cell>
<Cell><Data ss:Type="Number">0</Data></Cell>
<Cell><Data ss:Type="Number">0</Data></Cell>
<Cell><Data ss:Type="Number">0.890000</Data></Cell>
<Cell><Data ss:Type="Number">4.500000</Data></Cell>
<Cell><Data ss:Type="Number">26</Data></Cell>
<Cell><Data ss:Type="Number">22</Data></Cell>
<Cell><Data ss:Type="Number">0.700000</Data></Cell>
<Cell><Data ss:Type="Number">103</Data></Cell>
<Cell><Data ss:Type="Number">2.610000</Data></Cell>
<Cell><Data ss:Type="Number">14.800000</Data></Cell>
<Cell><Data ss:Type="Number">275</Data></Cell>
<Cell><Data ss:Type="Number">236</Data></Cell>
<Cell><Data ss:Type="Number">24</Data></Cell>
<Cell><Data ss:Type="Number">322</Data></Cell>
<Cell><Data ss:Type="Number">32</Data></Cell>
<Cell><Data ss:Type="Number">4.886000</Data></Cell>
<Cell><Data ss:Type="Number">2.390000</Data></Cell>
<Cell><Data ss:Type="Number">64.900002</Data></Cell>
<Cell><Data ss:Type="Number">27.308842</Data></Cell>
<Cell><Data ss:Type="Number">0.300000</Data></Cell>
<Cell><Data ss:Type="Number">0</Data></Cell>
<Cell><Data ss:Type="Number">0.100000</Data></Cell>
<Cell></Cell>
<Cell></Cell>
<Cell></Cell>
<Cell><Data ss:Type="Number">0.004890</Data></Cell>
<Cell><Data ss:Type="Number">0.091700</Data></Cell>
<Cell><Data ss:Type="Number">0.022000</Data></Cell>
<Cell><Data ss:Type="Number">0.002440</Data></Cell>
<Cell><Data ss:Type="Number">0.026900</Data></Cell>
<Cell><Data ss:Type="Number">0.006110</Data></Cell>
<Cell><Data ss:Type="Number">23.700001</Data></Cell>
<Cell><Data ss:Type="Number">72.800003</Data></Cell>
<Cell><Data ss:Type="Number">3.840000</Data></Cell>
<Cell><Data ss:Type="Number">1.410000</Data></Cell>
<Cell><Data ss:Type="Number">1.060000</Data></Cell>
<Cell><Data ss:Type="Number">30.200001</Data></Cell>
<Cell><Data ss:Type="Number">0.000000</Data></Cell>
<Cell><Data ss:Type="Number">0.000000</Data></Cell>
<Cell><Data ss:Type="Number">0.000000</Data></Cell>
<Cell><Data ss:Type="Number">0.000000</Data></Cell>
<Cell><Data ss:Type="Number">0.000000</Data></Cell>
<Cell><Data ss:Type="Number">0.000000</Data></Cell>
<Cell><Data ss:Type="Number">0.000000</Data></Cell>
<Cell><Data ss:Type="Number">0.000000</Data></Cell>
<Cell><Data ss:Type="Number">0.732919</Data></Cell>
</Row>
<Row>
<Cell><Data ss:Type="Number">2345</Data></Cell>
<Cell><Data ss:Type="Number">-2</Data></Cell>
<Cell><Data ss:Type="Number">1</Data></Cell>
<Cell><Data ss:Type="Number">5.600000</Data></Cell>
<Cell><Data ss:Type="Number">15.300000</Data></Cell>
<Cell><Data ss:Type="Number">5.080000</Data></Cell>
<Cell><Data ss:Type="Number">23.500000</Data></Cell>
<Cell></Cell>
<Cell></Cell>
<Cell></Cell>
<Cell></Cell>
<Cell><Data ss:Type="Number">0</Data></Cell>
<Cell><Data ss:Type="Number">0</Data></Cell>
<Cell><Data ss:Type="Number">0</Data></Cell>
<Cell><Data ss:Type="Number">0</Data></Cell>
<Cell><Data ss:Type="Number">0</Data></Cell>
<Cell><Data ss:Type="Number">0</Data></Cell>
<Cell><Data ss:Type="Number">0</Data></Cell>
<Cell><Data ss:Type="Number">1</Data></Cell>
<Cell><Data ss:Type="Number">0</Data></Cell>
<Cell><Data ss:Type="Number">0</Data></Cell>
<Cell></Cell>
<Cell></Cell>
<Cell></Cell>
<Cell></Cell>
<Cell></Cell>
<Cell><Data ss:Type="Number">0</Data></Cell>
<Cell><Data ss:Type="Number">0</Data></Cell>
<Cell><Data ss:Type="Number">0</Data></Cell>
<Cell><Data ss:Type="Number">0</Data></Cell>
<Cell><Data ss:Type="Number">0</Data></Cell>
<Cell><Data ss:Type="Number">0</Data></Cell>
<Cell><Data ss:Type="Number">0</Data></Cell>
<Cell><Data ss:Type="Number">0</Data></Cell>
<Cell></Cell>
<Cell></Cell>
<Cell></Cell>
<Cell></Cell>
<Cell></Cell>
<Cell></Cell>
<Cell></Cell>
<Cell></Cell>
<Cell></Cell>
<Cell></Cell>
<Cell></Cell>
<Cell></Cell>
<Cell></Cell>
<Cell></Cell>
<Cell></Cell>
<Cell></Cell>
<Cell></Cell>
<Cell></Cell>
<Cell><Data ss:Type="Number">0</Data></Cell>
<Cell></Cell>
<Cell><Data ss:Type="Number">95.099998</Data></Cell>
<Cell><Data ss:Type="Number">21.400000</Data></Cell>
<Cell><Data ss:Type="Number">48.900002</Data></Cell>
<Cell></Cell>
<Cell></Cell>
<Cell></Cell>
<Cell></Cell>
<Cell></Cell>
<Cell></Cell>
<Cell></Cell>
<Cell></Cell>
<Cell></Cell>
<Cell></Cell>
<Cell></Cell>
<Cell></Cell>
<Cell><Data ss:Type="Number">0.000000</Data></Cell>
<Cell><Data ss:Type="Number">0.000000</Data></Cell>
<Cell><Data ss:Type="Number">0.000000</Data></Cell>
<Cell><Data ss:Type="Number">0.000000</Data></Cell>
<Cell><Data ss:Type="Number">0.000000</Data></Cell>
<Cell><Data ss:Type="Number">0.000000</Data></Cell>
<Cell><Data ss:Type="Number">0.000000</Data></Cell>
<Cell><Data ss:Type="Number">0.000000</Data></Cell>
<Cell></Cell>
</Row>
<Row>
<Cell><Data ss:Type="Number">2345</Data></Cell>
<Cell><Data ss:Type="Number">0</Data></Cell>
<Cell><Data ss:Type="Number">1</Data></Cell>
<Cell><Data ss:Type="Number">4.970000</Data></Cell>
<Cell><Data ss:Type="Number">20.700001</Data></Cell>
<Cell></Cell>
<Cell></Cell>
<Cell><Data ss:Type="Number">1576551.000000</Data></Cell>
<Cell><Data ss:Type="Number">562.590027</Data></Cell>
<Cell><Data ss:Type="Number">1.459000</Data></Cell>
<Cell><Data ss:Type="Number">0.041120</Data></Cell>
<Cell><Data ss:Type="Number">1</Data></Cell>
<Cell><Data ss:Type="Number">0</Data></Cell>
<Cell><Data ss:Type="Number">0</Data></Cell>
<Cell><Data ss:Type="Number">0</Data></Cell>
<Cell><Data ss:Type="Number">0</Data></Cell>
<Cell><Data ss:Type="Number">0</Data></Cell>
<Cell><Data ss:Type="Number">0</Data></Cell>
<Cell><Data ss:Type="Number">0</Data></Cell>
<Cell><Data ss:Type="Number">0</Data></Cell>
<Cell><Data ss:Type="Number">0</Data></Cell>
<Cell><Data ss:Type="Number">0</Data></Cell>
<Cell><Data ss:Type="Number">0</Data></Cell>
<Cell><Data ss:Type="Number">0</Data></Cell>
<Cell><Data ss:Type="Number">0</Data></Cell>
<Cell></Cell>
<Cell><Data ss:Type="Number">0</Data></Cell>
<Cell><Data ss:Type="Number">0</Data></Cell>
<Cell><Data ss:Type="Number">0</Data></Cell>
<Cell><Data ss:Type="Number">0</Data></Cell>
<Cell><Data ss:Type="Number">0</Data></Cell>
<Cell><Data ss:Type="Number">0</Data></Cell>
<Cell><Data ss:Type="Number">0</Data></Cell>
<Cell><Data ss:Type="Number">0</Data></Cell>
<Cell></Cell>
<Cell></Cell>
<Cell></Cell>
<Cell></Cell>
<Cell></Cell>
<Cell></Cell>
<Cell></Cell>
<Cell></Cell>
<Cell></Cell>
<Cell></Cell>
<Cell></Cell>
<Cell></Cell>
<Cell></Cell>
<Cell><Data ss:Type="Number">4.554000</Data></Cell>
<Cell><Data ss:Type="Number">4.900000</Data></Cell>
<Cell><Data ss:Type="Number">111.400002</Data></Cell>
<Cell><Data ss:Type="Number">0.013966</Data></Cell>
<Cell><Data ss:Type="Number">17.434822</Data></Cell>
<Cell><Data ss:Type="Number">1</Data></Cell>
<Cell></Cell>
<Cell></Cell>
<Cell></Cell>
<Cell></Cell>
<Cell><Data ss:Type="Number">0.052500</Data></Cell>
<Cell><Data ss:Type="Number">0.080000</Data></Cell>
<Cell><Data ss:Type="Number">1.060000</Data></Cell>
<Cell><Data ss:Type="Number">0.027500</Data></Cell>
<Cell><Data ss:Type="Number">0.165000</Data></Cell>
<Cell><Data ss:Type="Number">0.012500</Data></Cell>
<Cell><Data ss:Type="Number">33.099998</Data></Cell>
<Cell><Data ss:Type="Number">50.599998</Data></Cell>
<Cell><Data ss:Type="Number">3.640000</Data></Cell>
<Cell><Data ss:Type="Number">0.884000</Data></Cell>
<Cell><Data ss:Type="Number">1.750000</Data></Cell>
<Cell><Data ss:Type="Number">50.900002</Data></Cell>
<Cell><Data ss:Type="Number">0.000000</Data></Cell>
<Cell><Data ss:Type="Number">0.000000</Data></Cell>
<Cell><Data ss:Type="Number">0.000000</Data></Cell>
<Cell><Data ss:Type="Number">0.000000</Data></Cell>
<Cell><Data ss:Type="Number">0.000000</Data></Cell>
<Cell><Data ss:Type="Number">0.000000</Data></Cell>
<Cell><Data ss:Type="Number">0.000000</Data></Cell>
<Cell><Data ss:Type="Number">0.000000</Data></Cell>
<Cell></Cell>
</Row>
<Row>
<Cell><Data ss:Type="Number">2345</Data></Cell>
<Cell><Data ss:Type="Number">4</Data></Cell>
<Cell><Data ss:Type="Number">1</Data></Cell>
<Cell><Data ss:Type="Number">5.200000</Data></Cell>
<Cell><Data ss:Type="Number">20.700001</Data></Cell>
<Cell></Cell>
<Cell></Cell>
<Cell><Data ss:Type="Number">1906392.000000</Data></Cell>
<Cell><Data ss:Type="Number">347.190002</Data></Cell>
<Cell><Data ss:Type="Number">0.858000</Data></Cell>
<Cell><Data ss:Type="Number">0.058330</Data></Cell>
<Cell><Data ss:Type="Number">0</Data></Cell>
<Cell><Data ss:Type="Number">1</Data></Cell>
<Cell><Data ss:Type="Number">0</Data></Cell>
<Cell><Data ss:Type="Number">0</Data></Cell>
<Cell><Data ss:Type="Number">0</Data></Cell>
<Cell><Data ss:Type="Number">0</Data></Cell>
<Cell><Data ss:Type="Number">0</Data></Cell>
<Cell><Data ss:Type="Number">0</Data></Cell>
<Cell><Data ss:Type="Number">0</Data></Cell>
<Cell><Data ss:Type="Number">0</Data></Cell>
<Cell><Data ss:Type="Number">4</Data></Cell>
<Cell><Data ss:Type="Number">1</Data></Cell>
<Cell><Data ss:Type="Number">0</Data></Cell>
<Cell><Data ss:Type="Number">0</Data></Cell>
<Cell></Cell>
<Cell><Data ss:Type="Number">1</Data></Cell>
<Cell><Data ss:Type="Number">0</Data></Cell>
<Cell><Data ss:Type="Number">0</Data></Cell>
<Cell><Data ss:Type="Number">0</Data></Cell>
<Cell><Data ss:Type="Number">0</Data></Cell>
<Cell><Data ss:Type="Number">0</Data></Cell>
<Cell><Data ss:Type="Number">0</Data></Cell>
<Cell><Data ss:Type="Number">0</Data></Cell>
<Cell><Data ss:Type="Number">1.290000</Data></Cell>
<Cell><Data ss:Type="Number">4.300000</Data></Cell>
<Cell><Data ss:Type="Number">58</Data></Cell>
<Cell><Data ss:Type="Number">41</Data></Cell>
<Cell><Data ss:Type="Number">2.100000</Data></Cell>
<Cell><Data ss:Type="Number">51</Data></Cell>
<Cell><Data ss:Type="Number">2.110000</Data></Cell>
<Cell><Data ss:Type="Number">14.200000</Data></Cell>
<Cell><Data ss:Type="Number">249</Data></Cell>
<Cell><Data ss:Type="Number">313</Data></Cell>
<Cell><Data ss:Type="Number">17</Data></Cell>
<Cell><Data ss:Type="Number">807</Data></Cell>
<Cell><Data ss:Type="Number">43</Data></Cell>
<Cell></Cell>
<Cell></Cell>
<Cell></Cell>
<Cell></Cell>
<Cell></Cell>
<Cell><Data ss:Type="Number">1</Data></Cell>
<Cell><Data ss:Type="Number">0.681102</Data></Cell>
<Cell></Cell>
<Cell></Cell>
<Cell></Cell>
<Cell></Cell>
<Cell></Cell>
<Cell></Cell>
<Cell></Cell>
<Cell></Cell>
<Cell></Cell>
<Cell></Cell>
<Cell></Cell>
<Cell></Cell>
<Cell></Cell>
<Cell></Cell>
<Cell></Cell>
<Cell><Data ss:Type="Number">1.000000</Data></Cell>
<Cell><Data ss:Type="Number">0.000000</Data></Cell>
<Cell><Data ss:Type="Number">0.000000</Data></Cell>
<Cell><Data ss:Type="Number">0.000000</Data></Cell>
<Cell><Data ss:Type="Number">0.000000</Data></Cell>
<Cell><Data ss:Type="Number">0.000000</Data></Cell>
<Cell><Data ss:Type="Number">0.000000</Data></Cell>
<Cell><Data ss:Type="Number">0.000000</Data></Cell>
<Cell><Data ss:Type="Number">0.387856</Data></Cell>
</Row>
<Row>
<Cell><Data ss:Type="Number">2345</Data></Cell>
<Cell><Data ss:Type="Number">8</Data></Cell>
<Cell><Data ss:Type="Number">1</Data></Cell>
<Cell></Cell>
<Cell></Cell>
<Cell></Cell>
<Cell></Cell>
<Cell><Data ss:Type="Number">1508778.000000</Data></Cell>
<Cell><Data ss:Type="Number">456.089996</Data></Cell>
<Cell><Data ss:Type="Number">1.284000</Data></Cell>
<Cell><Data ss:Type="Number">0.052170</Data></Cell>
<Cell><Data ss:Type="Number">0</Data></Cell>
<Cell><Data ss:Type="Number">0</Data></Cell>
<Cell><Data ss:Type="Number">1</Data></Cell>
<Cell><Data ss:Type="Number">0</Data></Cell>
<Cell><Data ss:Type="Number">0</Data></Cell>
<Cell><Data ss:Type="Number">0</Data></Cell>
<Cell><Data ss:Type="Number">0</Data></Cell>
<Cell><Data ss:Type="Number">0</Data></Cell>
<Cell><Data ss:Type="Number">0</Data></Cell>
<Cell><Data ss:Type="Number">0</Data></Cell>
<Cell><Data ss:Type="Number">8</Data></Cell>
<Cell><Data ss:Type="Number">0</Data></Cell>
<Cell><Data ss:Type="Number">1</Data></Cell>
<Cell><Data ss:Type="Number">0</Data></Cell>
<Cell></Cell>
<Cell><Data ss:Type="Number">0</Data></Cell>
<Cell><Data ss:Type="Number">1</Data></Cell>
<Cell><Data ss:Type="Number">0</Data></Cell>
<Cell><Data ss:Type="Number">0</Data></Cell>
<Cell><Data ss:Type="Number">0</Data></Cell>
<Cell><Data ss:Type="Number">0</Data></Cell>
<Cell><Data ss:Type="Number">0</Data></Cell>
<Cell><Data ss:Type="Number">0</Data></Cell>
<Cell><Data ss:Type="Number">1.350000</Data></Cell>
<Cell><Data ss:Type="Number">4.600000</Data></Cell>
<Cell><Data ss:Type="Number">45</Data></Cell>
<Cell><Data ss:Type="Number">33</Data></Cell>
<Cell><Data ss:Type="Number">1.900000</Data></Cell>
<Cell><Data ss:Type="Number">53</Data></Cell>
<Cell><Data ss:Type="Number">1.730000</Data></Cell>
<Cell><Data ss:Type="Number">15.000000</Data></Cell>
<Cell><Data ss:Type="Number">197</Data></Cell>
<Cell><Data ss:Type="Number">253</Data></Cell>
<Cell><Data ss:Type="Number">15</Data></Cell>
<Cell><Data ss:Type="Number">757</Data></Cell>
<Cell><Data ss:Type="Number">45</Data></Cell>
<Cell></Cell>
<Cell></Cell>
<Cell></Cell>
<Cell></Cell>
<Cell></Cell>
<Cell><Data ss:Type="Number">1</Data></Cell>
<Cell></Cell>
<Cell></Cell>
<Cell></Cell>
<Cell></Cell>
<Cell></Cell>
<Cell></Cell>
<Cell></Cell>
<Cell></Cell>
<Cell></Cell>
<Cell></Cell>
<Cell></Cell>
<Cell></Cell>
<Cell></Cell>
<Cell></Cell>
<Cell></Cell>
<Cell></Cell>
<Cell><Data ss:Type="Number">0.000000</Data></Cell>
<Cell><Data ss:Type="Number">1.000000</Data></Cell>
<Cell><Data ss:Type="Number">0.000000</Data></Cell>
<Cell><Data ss:Type="Number">0.000000</Data></Cell>
<Cell><Data ss:Type="Number">0.000000</Data></Cell>
<Cell><Data ss:Type="Number">0.000000</Data></Cell>
<Cell><Data ss:Type="Number">0.000000</Data></Cell>
<Cell><Data ss:Type="Number">0.000000</Data></Cell>
<Cell><Data ss:Type="Number">0.334214</Data></Cell>
</Row>
<Row>
<Cell><Data ss:Type="Number">2345</Data></Cell>
<Cell><Data ss:Type="Number">10</Data></Cell>
<Cell><Data ss:Type="Number">1</Data></Cell>
<Cell><Data ss:Type="Number">5.440000</Data></Cell>
<Cell><Data ss:Type="Number">18.799999</Data></Cell>
<Cell><Data ss:Type="Number">9.090000</Data></Cell>
<Cell><Data ss:Type="Number">23.900000</Data></Cell>
<Cell></Cell>
<Cell></Cell>
<Cell></Cell>
<Cell></Cell>
<Cell><Data ss:Type="Number">0</Data></Cell>
<Cell><Data ss:Type="Number">0</Data></Cell>
<Cell><Data ss:Type="Number">0</Data></Cell>
<Cell><Data ss:Type="Number">0</Data></Cell>
<Cell><Data ss:Type="Number">0</Data></Cell>
<Cell><Data ss:Type="Number">0</Data></Cell>
<Cell><Data ss:Type="Number">0</Data></Cell>
<Cell><Data ss:Type="Number">0</Data></Cell>
<Cell><Data ss:Type="Number">1</Data></Cell>
<Cell><Data ss:Type="Number">0</Data></Cell>
<Cell></Cell>
<Cell></Cell>
<Cell></Cell>
<Cell></Cell>
<Cell><Data ss:Type="Number">12</Data></Cell>
<Cell><Data ss:Type="Number">0</Data></Cell>
<Cell><Data ss:Type="Number">0</Data></Cell>
<Cell><Data ss:Type="Number">0</Data></Cell>
<Cell><Data ss:Type="Number">0</Data></Cell>
<Cell><Data ss:Type="Number">0</Data></Cell>
<Cell><Data ss:Type="Number">0</Data></Cell>
<Cell><Data ss:Type="Number">1</Data></Cell>
<Cell><Data ss:Type="Number">0</Data></Cell>
<Cell></Cell>
<Cell></Cell>
<Cell></Cell>
<Cell></Cell>
<Cell></Cell>
<Cell></Cell>
<Cell></Cell>
<Cell></Cell>
<Cell></Cell>
<Cell></Cell>
<Cell></Cell>
<Cell></Cell>
<Cell></Cell>
<Cell></Cell>
<Cell></Cell>
<Cell></Cell>
<Cell></Cell>
<Cell></Cell>
<Cell><Data ss:Type="Number">0</Data></Cell>
<Cell></Cell>
<Cell><Data ss:Type="Number">92.400002</Data></Cell>
<Cell><Data ss:Type="Number">22.799999</Data></Cell>
<Cell><Data ss:Type="Number">44.299999</Data></Cell>
<Cell></Cell>
<Cell></Cell>
<Cell></Cell>
<Cell></Cell>
<Cell></Cell>
<Cell></Cell>
<Cell></Cell>
<Cell></Cell>
<Cell></Cell>
<Cell></Cell>
<Cell></Cell>
<Cell></Cell>
<Cell><Data ss:Type="Number">0.000000</Data></Cell>
<Cell><Data ss:Type="Number">0.000000</Data></Cell>
<Cell><Data ss:Type="Number">0.000000</Data></Cell>
<Cell><Data ss:Type="Number">0.000000</Data></Cell>
<Cell><Data ss:Type="Number">0.000000</Data></Cell>
<Cell><Data ss:Type="Number">0.000000</Data></Cell>
<Cell><Data ss:Type="Number">1.000000</Data></Cell>
<Cell><Data ss:Type="Number">0.000000</Data></Cell>
<Cell></Cell>
</Row>
<Row>
<Cell><Data ss:Type="Number">2345</Data></Cell>
<Cell><Data ss:Type="Number">12</Data></Cell>
<Cell><Data ss:Type="Number">1</Data></Cell>
<Cell><Data ss:Type="Number">5.410000</Data></Cell>
<Cell><Data ss:Type="Number">8.610000</Data></Cell>
<Cell></Cell>
<Cell></Cell>
<Cell><Data ss:Type="Number">1719343.000000</Data></Cell>
<Cell><Data ss:Type="Number">600.429993</Data></Cell>
<Cell><Data ss:Type="Number">1.295000</Data></Cell>
<Cell><Data ss:Type="Number">0.053120</Data></Cell>
<Cell><Data ss:Type="Number">0</Data></Cell>
<Cell><Data ss:Type="Number">0</Data></Cell>
<Cell><Data ss:Type="Number">0</Data></Cell>
<Cell><Data ss:Type="Number">1</Data></Cell>
<Cell><Data ss:Type="Number">0</Data></Cell>
<Cell><Data ss:Type="Number">0</Data></Cell>
<Cell><Data ss:Type="Number">0</Data></Cell>
<Cell><Data ss:Type="Number">0</Data></Cell>
<Cell><Data ss:Type="Number">0</Data></Cell>
<Cell><Data ss:Type="Number">0</Data></Cell>
<Cell><Data ss:Type="Number">12</Data></Cell>
<Cell><Data ss:Type="Number">0</Data></Cell>
<Cell><Data ss:Type="Number">0</Data></Cell>
<Cell><Data ss:Type="Number">1</Data></Cell>
<Cell></Cell>
<Cell><Data ss:Type="Number">0</Data></Cell>
<Cell><Data ss:Type="Number">0</Data></Cell>
<Cell><Data ss:Type="Number">1</Data></Cell>
<Cell><Data ss:Type="Number">0</Data></Cell>
<Cell><Data ss:Type="Number">0</Data></Cell>
<Cell><Data ss:Type="Number">0</Data></Cell>
<Cell><Data ss:Type="Number">0</Data></Cell>
<Cell><Data ss:Type="Number">0</Data></Cell>
<Cell><Data ss:Type="Number">1.260000</Data></Cell>
<Cell><Data ss:Type="Number">4.400000</Data></Cell>
<Cell><Data ss:Type="Number">37</Data></Cell>
<Cell><Data ss:Type="Number">37</Data></Cell>
<Cell><Data ss:Type="Number">2.400000</Data></Cell>
<Cell><Data ss:Type="Number">58</Data></Cell>
<Cell><Data ss:Type="Number">2.120000</Data></Cell>
<Cell><Data ss:Type="Number">14.700000</Data></Cell>
<Cell><Data ss:Type="Number">233</Data></Cell>
<Cell><Data ss:Type="Number">292</Data></Cell>
<Cell><Data ss:Type="Number">17</Data></Cell>
<Cell><Data ss:Type="Number">805</Data></Cell>
<Cell><Data ss:Type="Number">46</Data></Cell>
<Cell><Data ss:Type="Number">4.546000</Data></Cell>
<Cell><Data ss:Type="Number">5.150000</Data></Cell>
<Cell><Data ss:Type="Number">71.300003</Data></Cell>
<Cell><Data ss:Type="Number">226.689987</Data></Cell>
<Cell><Data ss:Type="Number">374.993439</Data></Cell>
<Cell><Data ss:Type="Number">1</Data></Cell>
<Cell><Data ss:Type="Number">1.713457</Data></Cell>
<Cell></Cell>
<Cell></Cell>
<Cell></Cell>
<Cell><Data ss:Type="Number">0.168000</Data></Cell>
<Cell><Data ss:Type="Number">1.010000</Data></Cell>
<Cell><Data ss:Type="Number">1.000000</Data></Cell>
<Cell><Data ss:Type="Number">0.059800</Data></Cell>
<Cell><Data ss:Type="Number">0.566000</Data></Cell>
<Cell><Data ss:Type="Number">0.067800</Data></Cell>
<Cell><Data ss:Type="Number">20.900000</Data></Cell>
<Cell><Data ss:Type="Number">8.470000</Data></Cell>
<Cell><Data ss:Type="Number">1.100000</Data></Cell>
<Cell><Data ss:Type="Number">0.539000</Data></Cell>
<Cell><Data ss:Type="Number">0.542000</Data></Cell>
<Cell><Data ss:Type="Number">2.730000</Data></Cell>
<Cell><Data ss:Type="Number">0.000000</Data></Cell>
<Cell><Data ss:Type="Number">0.000000</Data></Cell>
<Cell><Data ss:Type="Number">1.000000</Data></Cell>
<Cell><Data ss:Type="Number">0.000000</Data></Cell>
<Cell><Data ss:Type="Number">0.000000</Data></Cell>
<Cell><Data ss:Type="Number">0.000000</Data></Cell>
<Cell><Data ss:Type="Number">0.000000</Data></Cell>
<Cell><Data ss:Type="Number">0.000000</Data></Cell>
<Cell><Data ss:Type="Number">0.362733</Data></Cell>
</Row>
<Row>
<Cell><Data ss:Type="Number">2345</Data></Cell>
<Cell><Data ss:Type="Number">16</Data></Cell>
<Cell><Data ss:Type="Number">1</Data></Cell>
<Cell><Data ss:Type="Number">5.050000</Data></Cell>
<Cell><Data ss:Type="Number">21.900000</Data></Cell>
<Cell></Cell>
<Cell></Cell>
<Cell><Data ss:Type="Number">1479432.000000</Data></Cell>
<Cell><Data ss:Type="Number">523.140015</Data></Cell>
<Cell><Data ss:Type="Number">3.277000</Data></Cell>
<Cell><Data ss:Type="Number">0.046920</Data></Cell>
<Cell><Data ss:Type="Number">0</Data></Cell>
<Cell><Data ss:Type="Number">0</Data></Cell>
<Cell><Data ss:Type="Number">0</Data></Cell>
<Cell><Data ss:Type="Number">0</Data></Cell>
<Cell><Data ss:Type="Number">1</Data></Cell>
<Cell><Data ss:Type="Number">0</Data></Cell>
<Cell><Data ss:Type="Number">0</Data></Cell>
<Cell><Data ss:Type="Number">0</Data></Cell>
<Cell><Data ss:Type="Number">0</Data></Cell>
<Cell><Data ss:Type="Number">0</Data></Cell>
<Cell></Cell>
<Cell></Cell>
<Cell></Cell>
<Cell></Cell>
<Cell></Cell>
<Cell><Data ss:Type="Number">0</Data></Cell>
<Cell><Data ss:Type="Number">0</Data></Cell>
<Cell><Data ss:Type="Number">0</Data></Cell>
<Cell><Data ss:Type="Number">1</Data></Cell>
<Cell><Data ss:Type="Number">0</Data></Cell>
<Cell><Data ss:Type="Number">0</Data></Cell>
<Cell><Data ss:Type="Number">0</Data></Cell>
<Cell><Data ss:Type="Number">0</Data></Cell>
<Cell><Data ss:Type="Number">1.410000</Data></Cell>
<Cell><Data ss:Type="Number">4.300000</Data></Cell>
<Cell><Data ss:Type="Number">33</Data></Cell>
<Cell><Data ss:Type="Number">30</Data></Cell>
<Cell><Data ss:Type="Number">2.000000</Data></Cell>
<Cell><Data ss:Type="Number">47</Data></Cell>
<Cell><Data ss:Type="Number">2.010000</Data></Cell>
<Cell><Data ss:Type="Number">15.200000</Data></Cell>
<Cell><Data ss:Type="Number">223</Data></Cell>
<Cell><Data ss:Type="Number">338</Data></Cell>
<Cell><Data ss:Type="Number">19</Data></Cell>
<Cell><Data ss:Type="Number">858</Data></Cell>
<Cell><Data ss:Type="Number">48</Data></Cell>
<Cell></Cell>
<Cell></Cell>
<Cell></Cell>
<Cell></Cell>
<Cell></Cell>
<Cell><Data ss:Type="Number">1</Data></Cell>
<Cell><Data ss:Type="Number">0.702514</Data></Cell>
<Cell></Cell>
<Cell></Cell>
<Cell></Cell>
<Cell></Cell>
<Cell></Cell>
<Cell></Cell>
<Cell></Cell>
<Cell></Cell>
<Cell></Cell>
<Cell></Cell>
<Cell></Cell>
<Cell></Cell>
<Cell></Cell>
<Cell></Cell>
<Cell></Cell>
<Cell><Data ss:Type="Number">0.000000</Data></Cell>
<Cell><Data ss:Type="Number">0.000000</Data></Cell>
<Cell><Data ss:Type="Number">0.000000</Data></Cell>
<Cell><Data ss:Type="Number">1.000000</Data></Cell>
<Cell><Data ss:Type="Number">0.000000</Data></Cell>
<Cell><Data ss:Type="Number">0.000000</Data></Cell>
<Cell><Data ss:Type="Number">0.000000</Data></Cell>
<Cell><Data ss:Type="Number">0.000000</Data></Cell>
<Cell><Data ss:Type="Number">0.393939</Data></Cell>
</Row>
<Row>
<Cell><Data ss:Type="Number">2345</Data></Cell>
<Cell><Data ss:Type="Number">20</Data></Cell>
<Cell><Data ss:Type="Number">1</Data></Cell>
<Cell></Cell>
<Cell></Cell>
<Cell></Cell>
<Cell></Cell>
<Cell><Data ss:Type="Number">1383574.000000</Data></Cell>
<Cell><Data ss:Type="Number">486.739990</Data></Cell>
<Cell><Data ss:Type="Number">1.765000</Data></Cell>
<Cell><Data ss:Type="Number">0.052820</Data></Cell>
<Cell><Data ss:Type="Number">0</Data></Cell>
<Cell><Data ss:Type="Number">0</Data></Cell>
<Cell><Data ss:Type="Number">0</Data></Cell>
<Cell><Data ss:Type="Number">0</Data></Cell>
<Cell><Data ss:Type="Number">0</Data></Cell>
<Cell><Data ss:Type="Number">1</Data></Cell>
<Cell><Data ss:Type="Number">0</Data></Cell>
<Cell><Data ss:Type="Number">0</Data></Cell>
<Cell><Data ss:Type="Number">0</Data></Cell>
<Cell><Data ss:Type="Number">0</Data></Cell>
<Cell></Cell>
<Cell></Cell>
<Cell></Cell>
<Cell></Cell>
<Cell></Cell>
<Cell><Data ss:Type="Number">0</Data></Cell>
<Cell><Data ss:Type="Number">0</Data></Cell>
<Cell><Data ss:Type="Number">0</Data></Cell>
<Cell><Data ss:Type="Number">0</Data></Cell>
<Cell><Data ss:Type="Number">1</Data></Cell>
<Cell><Data ss:Type="Number">0</Data></Cell>
<Cell><Data ss:Type="Number">0</Data></Cell>
<Cell><Data ss:Type="Number">0</Data></Cell>
<Cell><Data ss:Type="Number">1.380000</Data></Cell>
<Cell><Data ss:Type="Number">4.500000</Data></Cell>
<Cell><Data ss:Type="Number">36</Data></Cell>
<Cell><Data ss:Type="Number">34</Data></Cell>
<Cell><Data ss:Type="Number">2.100000</Data></Cell>
<Cell><Data ss:Type="Number">52</Data></Cell>
<Cell><Data ss:Type="Number">3.090000</Data></Cell>
<Cell><Data ss:Type="Number">14.900000</Data></Cell>
<Cell><Data ss:Type="Number">222</Data></Cell>
<Cell><Data ss:Type="Number">335</Data></Cell>
<Cell><Data ss:Type="Number">17</Data></Cell>
<Cell><Data ss:Type="Number">924</Data></Cell>
<Cell><Data ss:Type="Number">47</Data></Cell>
<Cell></Cell>
<Cell></Cell>
<Cell></Cell>
<Cell></Cell>
<Cell></Cell>
<Cell><Data ss:Type="Number">0</Data></Cell>
<Cell></Cell>
<Cell></Cell>
<Cell></Cell>
<Cell></Cell>
<Cell></Cell>
<Cell></Cell>
<Cell></Cell>
<Cell></Cell>
<Cell></Cell>
<Cell></Cell>
<Cell></Cell>
<Cell></Cell>
<Cell></Cell>
<Cell></Cell>
<Cell></Cell>
<Cell></Cell>
<Cell><Data ss:Type="Number">0.000000</Data></Cell>
<Cell><Data ss:Type="Number">0.000000</Data></Cell>
<Cell><Data ss:Type="Number">0.000000</Data></Cell>
<Cell><Data ss:Type="Number">0.000000</Data></Cell>
<Cell><Data ss:Type="Number">1.000000</Data></Cell>
<Cell><Data ss:Type="Number">0.000000</Data></Cell>
<Cell><Data ss:Type="Number">0.000000</Data></Cell>
<Cell><Data ss:Type="Number">0.000000</Data></Cell>
<Cell><Data ss:Type="Number">0.362554</Data></Cell>
</Row>
<Row>
<Cell><Data ss:Type="Number">2345</Data></Cell>
<Cell><Data ss:Type="Number">22</Data></Cell>
<Cell><Data ss:Type="Number">1</Data></Cell>
<Cell><Data ss:Type="Number">4.540000</Data></Cell>
<Cell><Data ss:Type="Number">15.500000</Data></Cell>
<Cell><Data ss:Type="Number">5.820000</Data></Cell>
<Cell><Data ss:Type="Number">26.299999</Data></Cell>
<Cell></Cell>
<Cell></Cell>
<Cell></Cell>
<Cell></Cell>
<Cell><Data ss:Type="Number">0</Data></Cell>
<Cell><Data ss:Type="Number">0</Data></Cell>
<Cell><Data ss:Type="Number">0</Data></Cell>
<Cell><Data ss:Type="Number">0</Data></Cell>
<Cell><Data ss:Type="Number">0</Data></Cell>
<Cell><Data ss:Type="Number">0</Data></Cell>
<Cell><Data ss:Type="Number">0</Data></Cell>
<Cell><Data ss:Type="Number">0</Data></Cell>
<Cell><Data ss:Type="Number">0</Data></Cell>
<Cell><Data ss:Type="Number">1</Data></Cell>
<Cell></Cell>
<Cell></Cell>
<Cell></Cell>
<Cell></Cell>
<Cell></Cell>
<Cell><Data ss:Type="Number">0</Data></Cell>
<Cell><Data ss:Type="Number">0</Data></Cell>
<Cell><Data ss:Type="Number">0</Data></Cell>
<Cell><Data ss:Type="Number">0</Data></Cell>
<Cell><Data ss:Type="Number">0</Data></Cell>
<Cell><Data ss:Type="Number">0</Data></Cell>
<Cell><Data ss:Type="Number">0</Data></Cell>
<Cell><Data ss:Type="Number">1</Data></Cell>
<Cell></Cell>
<Cell></Cell>
<Cell></Cell>
<Cell></Cell>
<Cell></Cell>
<Cell></Cell>
<Cell></Cell>
<Cell></Cell>
<Cell></Cell>
<Cell></Cell>
<Cell></Cell>
<Cell></Cell>
<Cell></Cell>
<Cell></Cell>
<Cell></Cell>
<Cell></Cell>
<Cell></Cell>
<Cell></Cell>
<Cell><Data ss:Type="Number">0</Data></Cell>
<Cell></Cell>
<Cell><Data ss:Type="Number">80.400002</Data></Cell>
<Cell><Data ss:Type="Number">26.900000</Data></Cell>
<Cell><Data ss:Type="Number">32.400002</Data></Cell>
<Cell></Cell>
<Cell></Cell>
<Cell></Cell>
<Cell></Cell>
<Cell></Cell>
<Cell></Cell>
<Cell></Cell>
<Cell></Cell>
<Cell></Cell>
<Cell></Cell>
<Cell></Cell>
<Cell></Cell>
<Cell><Data ss:Type="Number">0.000000</Data></Cell>
<Cell><Data ss:Type="Number">0.000000</Data></Cell>
<Cell><Data ss:Type="Number">0.000000</Data></Cell>
<Cell><Data ss:Type="Number">0.000000</Data></Cell>
<Cell><Data ss:Type="Number">0.000000</Data></Cell>
<Cell><Data ss:Type="Number">0.000000</Data></Cell>
<Cell><Data ss:Type="Number">0.000000</Data></Cell>
<Cell><Data ss:Type="Number">1.000000</Data></Cell>
<Cell></Cell>
</Row>
<Row>
<Cell><Data ss:Type="Number">2345</Data></Cell>
<Cell><Data ss:Type="Number">24</Data></Cell>
<Cell><Data ss:Type="Number">1</Data></Cell>
<Cell><Data ss:Type="Number">5.960000</Data></Cell>
<Cell><Data ss:Type="Number">16.100000</Data></Cell>
<Cell></Cell>
<Cell></Cell>
<Cell><Data ss:Type="Number">1218052.000000</Data></Cell>
<Cell><Data ss:Type="Number">481.649994</Data></Cell>
<Cell><Data ss:Type="Number">4.069000</Data></Cell>
<Cell><Data ss:Type="Number">0.045150</Data></Cell>
<Cell><Data ss:Type="Number">0</Data></Cell>
<Cell><Data ss:Type="Number">0</Data></Cell>
<Cell><Data ss:Type="Number">0</Data></Cell>
<Cell><Data ss:Type="Number">0</Data></Cell>
<Cell><Data ss:Type="Number">0</Data></Cell>
<Cell><Data ss:Type="Number">0</Data></Cell>
<Cell><Data ss:Type="Number">1</Data></Cell>
<Cell><Data ss:Type="Number">0</Data></Cell>
<Cell><Data ss:Type="Number">0</Data></Cell>
<Cell><Data ss:Type="Number">0</Data></Cell>
<Cell></Cell>
<Cell></Cell>
<Cell></Cell>
<Cell></Cell>
<Cell></Cell>
<Cell><Data ss:Type="Number">0</Data></Cell>
<Cell><Data ss:Type="Number">0</Data></Cell>
<Cell><Data ss:Type="Number">0</Data></Cell>
<Cell><Data ss:Type="Number">0</Data></Cell>
<Cell><Data ss:Type="Number">0</Data></Cell>
<Cell><Data ss:Type="Number">1</Data></Cell>
<Cell><Data ss:Type="Number">0</Data></Cell>
<Cell><Data ss:Type="Number">0</Data></Cell>
<Cell><Data ss:Type="Number">1.420000</Data></Cell>
<Cell></Cell>
<Cell></Cell>
<Cell></Cell>
<Cell></Cell>
<Cell></Cell>
<Cell><Data ss:Type="Number">2.650000</Data></Cell>
<Cell><Data ss:Type="Number">14.200000</Data></Cell>
<Cell><Data ss:Type="Number">210</Data></Cell>
<Cell><Data ss:Type="Number">344</Data></Cell>
<Cell><Data ss:Type="Number">19</Data></Cell>
<Cell><Data ss:Type="Number">815</Data></Cell>
<Cell><Data ss:Type="Number">46</Data></Cell>
<Cell><Data ss:Type="Number">4.544000</Data></Cell>
<Cell><Data ss:Type="Number">4.930000</Data></Cell>
<Cell><Data ss:Type="Number">104.900002</Data></Cell>
<Cell><Data ss:Type="Number">203.859940</Data></Cell>
<Cell><Data ss:Type="Number">57.077885</Data></Cell>
<Cell><Data ss:Type="Number">0</Data></Cell>
<Cell><Data ss:Type="Number">0.639184</Data></Cell>
<Cell></Cell>
<Cell></Cell>
<Cell></Cell>
<Cell><Data ss:Type="Number">0.074900</Data></Cell>
<Cell><Data ss:Type="Number">0.019300</Data></Cell>
<Cell><Data ss:Type="Number">0.534000</Data></Cell>
<Cell><Data ss:Type="Number">0.019300</Data></Cell>
<Cell><Data ss:Type="Number">0.077300</Data></Cell>
<Cell><Data ss:Type="Number">0.007250</Data></Cell>
<Cell><Data ss:Type="Number">9.710000</Data></Cell>
<Cell><Data ss:Type="Number">14.400000</Data></Cell>
<Cell><Data ss:Type="Number">1.750000</Data></Cell>
<Cell><Data ss:Type="Number">0.167000</Data></Cell>
<Cell><Data ss:Type="Number">0.279000</Data></Cell>
<Cell><Data ss:Type="Number">2.550000</Data></Cell>
<Cell><Data ss:Type="Number">0.000000</Data></Cell>
<Cell><Data ss:Type="Number">0.000000</Data></Cell>
<Cell><Data ss:Type="Number">0.000000</Data></Cell>
<Cell><Data ss:Type="Number">0.000000</Data></Cell>
<Cell><Data ss:Type="Number">0.000000</Data></Cell>
<Cell><Data ss:Type="Number">1.000000</Data></Cell>
<Cell><Data ss:Type="Number">0.000000</Data></Cell>
<Cell><Data ss:Type="Number">0.000000</Data></Cell>
<Cell><Data ss:Type="Number">0.422086</Data></Cell>
</Row>
<Row>
<Cell><Data ss:Type="Number">2356</Data></Cell>
<Cell><Data ss:Type="Number">-2</Data></Cell>
<Cell><Data ss:Type="Number">1</Data></Cell>
<Cell><Data ss:Type="Number">3.060000</Data></Cell>
<Cell><Data ss:Type="Number">9.690000</Data></Cell>
<Cell><Data ss:Type="Number">9.500000</Data></Cell>
<Cell><Data ss:Type="Number">19.900000</Data></Cell>
<Cell></Cell>
<Cell></Cell>
<Cell></Cell>
<Cell></Cell>
<Cell><Data ss:Type="Number">0</Data></Cell>
<Cell><Data ss:Type="Number">0</Data></Cell>
<Cell><Data ss:Type="Number">0</Data></Cell>
<Cell><Data ss:Type="Number">0</Data></Cell>
<Cell><Data ss:Type="Number">0</Data></Cell>
<Cell><Data ss:Type="Number">0</Data></Cell>
<Cell><Data ss:Type="Number">0</Data></Cell>
<Cell><Data ss:Type="Number">1</Data></Cell>
<Cell><Data ss:Type="Number">0</Data></Cell>
<Cell><Data ss:Type="Number">0</Data></Cell>
<Cell></Cell>
<Cell></Cell>
<Cell></Cell>
<Cell></Cell>
<Cell></Cell>
<Cell><Data ss:Type="Number">0</Data></Cell>
<Cell><Data ss:Type="Number">0</Data></Cell>
<Cell><Data ss:Type="Number">0</Data></Cell>
<Cell><Data ss:Type="Number">0</Data></Cell>
<Cell><Data ss:Type="Number">0</Data></Cell>
<Cell><Data ss:Type="Number">0</Data></Cell>
<Cell><Data ss:Type="Number">0</Data></Cell>
<Cell><Data ss:Type="Number">0</Data></Cell>
<Cell></Cell>
<Cell></Cell>
<Cell></Cell>
<Cell></Cell>
<Cell></Cell>
<Cell></Cell>
<Cell></Cell>
<Cell></Cell>
<Cell></Cell>
<Cell></Cell>
<Cell></Cell>
<Cell></Cell>
<Cell></Cell>
<Cell></Cell>
<Cell></Cell>
<Cell></Cell>
<Cell></Cell>
<Cell></Cell>
<Cell><Data ss:Type="Number">0</Data></Cell>
<Cell></Cell>
<Cell><Data ss:Type="Number">97.300003</Data></Cell>
<Cell><Data ss:Type="Number">15.400000</Data></Cell>
<Cell><Data ss:Type="Number">62.900002</Data></Cell>
<Cell></Cell>
<Cell></Cell>
<Cell></Cell>
<Cell></Cell>
<Cell></Cell>
<Cell></Cell>
<Cell></Cell>
<Cell></Cell>
<Cell></Cell>
<Cell></Cell>
<Cell></Cell>
<Cell></Cell>
<Cell><Data ss:Type="Number">0.000000</Data></Cell>
<Cell><Data ss:Type="Number">0.000000</Data></Cell>
<Cell><Data ss:Type="Number">0.000000</Data></Cell>
<Cell><Data ss:Type="Number">0.000000</Data></Cell>
<Cell><Data ss:Type="Number">0.000000</Data></Cell>
<Cell><Data ss:Type="Number">0.000000</Data></Cell>
<Cell><Data ss:Type="Number">0.000000</Data></Cell>
<Cell><Data ss:Type="Number">0.000000</Data></Cell>
<Cell></Cell>
</Row>
<Row>
<Cell><Data ss:Type="Number">2356</Data></Cell>
<Cell><Data ss:Type="Number">0</Data></Cell>
<Cell><Data ss:Type="Number">1</Data></Cell>
<Cell></Cell>
<Cell></Cell>
<Cell></Cell>
<Cell></Cell>
<Cell><Data ss:Type="Number">1066558.000000</Data></Cell>
<Cell><Data ss:Type="Number">1016.307983</Data></Cell>
<Cell><Data ss:Type="Number">2.967000</Data></Cell>
<Cell><Data ss:Type="Number">0.054980</Data></Cell>
<Cell><Data ss:Type="Number">1</Data></Cell>
<Cell><Data ss:Type="Number">0</Data></Cell>
<Cell><Data ss:Type="Number">0</Data></Cell>
<Cell><Data ss:Type="Number">0</Data></Cell>
<Cell><Data ss:Type="Number">0</Data></Cell>
<Cell><Data ss:Type="Number">0</Data></Cell>
<Cell><Data ss:Type="Number">0</Data></Cell>
<Cell><Data ss:Type="Number">0</Data></Cell>
<Cell><Data ss:Type="Number">0</Data></Cell>
<Cell><Data ss:Type="Number">0</Data></Cell>
<Cell><Data ss:Type="Number">0</Data></Cell>
<Cell><Data ss:Type="Number">0</Data></Cell>
<Cell><Data ss:Type="Number">0</Data></Cell>
<Cell><Data ss:Type="Number">0</Data></Cell>
<Cell></Cell>
<Cell><Data ss:Type="Number">0</Data></Cell>
<Cell><Data ss:Type="Number">0</Data></Cell>
<Cell><Data ss:Type="Number">0</Data></Cell>
<Cell><Data ss:Type="Number">0</Data></Cell>
<Cell><Data ss:Type="Number">0</Data></Cell>
<Cell><Data ss:Type="Number">0</Data></Cell>
<Cell><Data ss:Type="Number">0</Data></Cell>
<Cell><Data ss:Type="Number">0</Data></Cell>
<Cell><Data ss:Type="Number">1.320000</Data></Cell>
<Cell><Data ss:Type="Number">4.600000</Data></Cell>
<Cell><Data ss:Type="Number">45</Data></Cell>
<Cell><Data ss:Type="Number">36</Data></Cell>
<Cell><Data ss:Type="Number">0.700000</Data></Cell>
<Cell><Data ss:Type="Number">58</Data></Cell>
<Cell><Data ss:Type="Number">2.440000</Data></Cell>
<Cell><Data ss:Type="Number">14.500000</Data></Cell>
<Cell><Data ss:Type="Number">132</Data></Cell>
<Cell><Data ss:Type="Number">335</Data></Cell>
<Cell><Data ss:Type="Number">18</Data></Cell>
<Cell><Data ss:Type="Number">947</Data></Cell>
<Cell><Data ss:Type="Number">50</Data></Cell>
<Cell><Data ss:Type="Number">5.326000</Data></Cell>
<Cell><Data ss:Type="Number">4.360000</Data></Cell>
<Cell><Data ss:Type="Number">100.900002</Data></Cell>
<Cell><Data ss:Type="Number">22.954128</Data></Cell>
<Cell><Data ss:Type="Number">13.301339</Data></Cell>
<Cell><Data ss:Type="Number">1</Data></Cell>
<Cell><Data ss:Type="Number">0.176374</Data></Cell>
<Cell></Cell>
<Cell></Cell>
<Cell></Cell>
<Cell><Data ss:Type="Number">0.012900</Data></Cell>
<Cell><Data ss:Type="Number">0.008600</Data></Cell>
<Cell><Data ss:Type="Number">0.030100</Data></Cell>
<Cell><Data ss:Type="Number">0.004300</Data></Cell>
<Cell><Data ss:Type="Number">0.279000</Data></Cell>
<Cell><Data ss:Type="Number">0.030100</Data></Cell>
<Cell><Data ss:Type="Number">22.700001</Data></Cell>
<Cell><Data ss:Type="Number">38.900002</Data></Cell>
<Cell><Data ss:Type="Number">0.217000</Data></Cell>
<Cell><Data ss:Type="Number">0.067400</Data></Cell>
<Cell><Data ss:Type="Number">0.487000</Data></Cell>
<Cell><Data ss:Type="Number">45.799999</Data></Cell>
<Cell><Data ss:Type="Number">0.000000</Data></Cell>
<Cell><Data ss:Type="Number">0.000000</Data></Cell>
<Cell><Data ss:Type="Number">0.000000</Data></Cell>
<Cell><Data ss:Type="Number">0.000000</Data></Cell>
<Cell><Data ss:Type="Number">0.000000</Data></Cell>
<Cell><Data ss:Type="Number">0.000000</Data></Cell>
<Cell><Data ss:Type="Number">0.000000</Data></Cell>
<Cell><Data ss:Type="Number">0.000000</Data></Cell>
<Cell><Data ss:Type="Number">0.353749</Data></Cell>
</Row>
<Row>
<Cell><Data ss:Type="Number">2356</Data></Cell>
<Cell><Data ss:Type="Number">4</Data></Cell>
<Cell><Data ss:Type="Number">1</Data></Cell>
<Cell><Data ss:Type="Number">3.170000</Data></Cell>
<Cell><Data ss:Type="Number">11.500000</Data></Cell>
<Cell></Cell>
<Cell></Cell>
<Cell><Data ss:Type="Number">965648.312500</Data></Cell>
<Cell><Data ss:Type="Number">393.390015</Data></Cell>
<Cell><Data ss:Type="Number">3.920000</Data></Cell>
<Cell><Data ss:Type="Number">0.051530</Data></Cell>
<Cell><Data ss:Type="Number">0</Data></Cell>
<Cell><Data ss:Type="Number">1</Data></Cell>
<Cell><Data ss:Type="Number">0</Data></Cell>
<Cell><Data ss:Type="Number">0</Data></Cell>
<Cell><Data ss:Type="Number">0</Data></Cell>
<Cell><Data ss:Type="Number">0</Data></Cell>
<Cell><Data ss:Type="Number">0</Data></Cell>
<Cell><Data ss:Type="Number">0</Data></Cell>
<Cell><Data ss:Type="Number">0</Data></Cell>
<Cell><Data ss:Type="Number">0</Data></Cell>
<Cell><Data ss:Type="Number">4</Data></Cell>
<Cell><Data ss:Type="Number">1</Data></Cell>
<Cell><Data ss:Type="Number">0</Data></Cell>
<Cell><Data ss:Type="Number">0</Data></Cell>
<Cell></Cell>
<Cell><Data ss:Type="Number">1</Data></Cell>
<Cell><Data ss:Type="Number">0</Data></Cell>
<Cell><Data ss:Type="Number">0</Data></Cell>
<Cell><Data ss:Type="Number">0</Data></Cell>
<Cell><Data ss:Type="Number">0</Data></Cell>
<Cell><Data ss:Type="Number">0</Data></Cell>
<Cell><Data ss:Type="Number">0</Data></Cell>
<Cell><Data ss:Type="Number">0</Data></Cell>
<Cell><Data ss:Type="Number">1.170000</Data></Cell>
<Cell><Data ss:Type="Number">4.700000</Data></Cell>
<Cell><Data ss:Type="Number">33</Data></Cell>
<Cell><Data ss:Type="Number">34</Data></Cell>
<Cell><Data ss:Type="Number">0.600000</Data></Cell>
<Cell><Data ss:Type="Number">80</Data></Cell>
<Cell><Data ss:Type="Number">3.230000</Data></Cell>
<Cell><Data ss:Type="Number">15.000000</Data></Cell>
<Cell><Data ss:Type="Number">131</Data></Cell>
<Cell><Data ss:Type="Number">306</Data></Cell>
<Cell><Data ss:Type="Number">17</Data></Cell>
<Cell><Data ss:Type="Number">927</Data></Cell>
<Cell><Data ss:Type="Number">51</Data></Cell>
<Cell></Cell>
<Cell></Cell>
<Cell></Cell>
<Cell></Cell>
<Cell></Cell>
<Cell><Data ss:Type="Number">1</Data></Cell>
<Cell><Data ss:Type="Number">0.100000</Data></Cell>
<Cell></Cell>
<Cell></Cell>
<Cell></Cell>
<Cell></Cell>
<Cell></Cell>
<Cell></Cell>
<Cell></Cell>
<Cell></Cell>
<Cell></Cell>
<Cell></Cell>
<Cell></Cell>
<Cell></Cell>
<Cell></Cell>
<Cell></Cell>
<Cell></Cell>
<Cell><Data ss:Type="Number">1.000000</Data></Cell>
<Cell><Data ss:Type="Number">0.000000</Data></Cell>
<Cell><Data ss:Type="Number">0.000000</Data></Cell>
<Cell><Data ss:Type="Number">0.000000</Data></Cell>
<Cell><Data ss:Type="Number">0.000000</Data></Cell>
<Cell><Data ss:Type="Number">0.000000</Data></Cell>
<Cell><Data ss:Type="Number">0.000000</Data></Cell>
<Cell><Data ss:Type="Number">0.000000</Data></Cell>
<Cell><Data ss:Type="Number">0.330097</Data></Cell>
</Row>
<Row>
<Cell><Data ss:Type="Number">2356</Data></Cell>
<Cell><Data ss:Type="Number">8</Data></Cell>
<Cell><Data ss:Type="Number">1</Data></Cell>
<Cell></Cell>
<Cell></Cell>
<Cell></Cell>
<Cell></Cell>
<Cell><Data ss:Type="Number">1755353.000000</Data></Cell>
<Cell><Data ss:Type="Number">503.760010</Data></Cell>
<Cell><Data ss:Type="Number">3.282000</Data></Cell>
<Cell><Data ss:Type="Number">0.046380</Data></Cell>
<Cell><Data ss:Type="Number">0</Data></Cell>
<Cell><Data ss:Type="Number">0</Data></Cell>
<Cell><Data ss:Type="Number">1</Data></Cell>
<Cell><Data ss:Type="Number">0</Data></Cell>
<Cell><Data ss:Type="Number">0</Data></Cell>
<Cell><Data ss:Type="Number">0</Data></Cell>
<Cell><Data ss:Type="Number">0</Data></Cell>
<Cell><Data ss:Type="Number">0</Data></Cell>
<Cell><Data ss:Type="Number">0</Data></Cell>
<Cell><Data ss:Type="Number">0</Data></Cell>
<Cell><Data ss:Type="Number">8</Data></Cell>
<Cell><Data ss:Type="Number">0</Data></Cell>
<Cell><Data ss:Type="Number">1</Data></Cell>
<Cell><Data ss:Type="Number">0</Data></Cell>
<Cell></Cell>
<Cell><Data ss:Type="Number">0</Data></Cell>
<Cell><Data ss:Type="Number">1</Data></Cell>
<Cell><Data ss:Type="Number">0</Data></Cell>
<Cell><Data ss:Type="Number">0</Data></Cell>
<Cell><Data ss:Type="Number">0</Data></Cell>
<Cell><Data ss:Type="Number">0</Data></Cell>
<Cell><Data ss:Type="Number">0</Data></Cell>
<Cell><Data ss:Type="Number">0</Data></Cell>
<Cell><Data ss:Type="Number">1.300000</Data></Cell>
<Cell><Data ss:Type="Number">4.500000</Data></Cell>
<Cell><Data ss:Type="Number">40</Data></Cell>
<Cell><Data ss:Type="Number">40</Data></Cell>
<Cell><Data ss:Type="Number">0.600000</Data></Cell>
<Cell><Data ss:Type="Number">70</Data></Cell>
<Cell><Data ss:Type="Number">2.710000</Data></Cell>
<Cell><Data ss:Type="Number">14.400000</Data></Cell>
<Cell><Data ss:Type="Number">153</Data></Cell>
<Cell><Data ss:Type="Number">219</Data></Cell>
<Cell><Data ss:Type="Number">16</Data></Cell>
<Cell><Data ss:Type="Number">703</Data></Cell>
<Cell><Data ss:Type="Number">51</Data></Cell>
<Cell></Cell>
<Cell></Cell>
<Cell></Cell>
<Cell></Cell>
<Cell></Cell>
<Cell><Data ss:Type="Number">0</Data></Cell>
<Cell></Cell>
<Cell></Cell>
<Cell></Cell>
<Cell></Cell>
<Cell></Cell>
<Cell></Cell>
<Cell></Cell>
<Cell></Cell>
<Cell></Cell>
<Cell></Cell>
<Cell></Cell>
<Cell></Cell>
<Cell></Cell>
<Cell></Cell>
<Cell></Cell>
<Cell></Cell>
<Cell><Data ss:Type="Number">0.000000</Data></Cell>
<Cell><Data ss:Type="Number">1.000000</Data></Cell>
<Cell><Data ss:Type="Number">0.000000</Data></Cell>
<Cell><Data ss:Type="Number">0.000000</Data></Cell>
<Cell><Data ss:Type="Number">0.000000</Data></Cell>
<Cell><Data ss:Type="Number">0.000000</Data></Cell>
<Cell><Data ss:Type="Number">0.000000</Data></Cell>
<Cell><Data ss:Type="Number">0.000000</Data></Cell>
<Cell><Data ss:Type="Number">0.311522</Data></Cell>
</Row>
<Row>
<Cell><Data ss:Type="Number">2356</Data></Cell>
<Cell><Data ss:Type="Number">10</Data></Cell>
<Cell><Data ss:Type="Number">1</Data></Cell>
<Cell><Data ss:Type="Number">2.660000</Data></Cell>
<Cell><Data ss:Type="Number">11.100000</Data></Cell>
<Cell><Data ss:Type="Number">17.700001</Data></Cell>
<Cell><Data ss:Type="Number">21.400000</Data></Cell>
<Cell></Cell>
<Cell></Cell>
<Cell></Cell>
<Cell></Cell>
<Cell><Data ss:Type="Number">0</Data></Cell>
<Cell><Data ss:Type="Number">0</Data></Cell>
<Cell><Data ss:Type="Number">0</Data></Cell>
<Cell><Data ss:Type="Number">0</Data></Cell>
<Cell><Data ss:Type="Number">0</Data></Cell>
<Cell><Data ss:Type="Number">0</Data></Cell>
<Cell><Data ss:Type="Number">0</Data></Cell>
<Cell><Data ss:Type="Number">0</Data></Cell>
<Cell><Data ss:Type="Number">1</Data></Cell>
<Cell><Data ss:Type="Number">0</Data></Cell>
<Cell></Cell>
<Cell></Cell>
<Cell></Cell>
<Cell></Cell>
<Cell><Data ss:Type="Number">12</Data></Cell>
<Cell><Data ss:Type="Number">0</Data></Cell>
<Cell><Data ss:Type="Number">0</Data></Cell>
<Cell><Data ss:Type="Number">0</Data></Cell>
<Cell><Data ss:Type="Number">0</Data></Cell>
<Cell><Data ss:Type="Number">0</Data></Cell>
<Cell><Data ss:Type="Number">0</Data></Cell>
<Cell><Data ss:Type="Number">1</Data></Cell>
<Cell><Data ss:Type="Number">0</Data></Cell>
<Cell></Cell>
<Cell></Cell>
<Cell></Cell>
<Cell></Cell>
<Cell></Cell>
<Cell></Cell>
<Cell></Cell>
<Cell></Cell>
<Cell></Cell>
<Cell></Cell>
<Cell></Cell>
<Cell></Cell>
<Cell></Cell>
<Cell></Cell>
<Cell></Cell>
<Cell></Cell>
<Cell></Cell>
<Cell></Cell>
<Cell><Data ss:Type="Number">0</Data></Cell>
<Cell></Cell>
<Cell></Cell>
<Cell></Cell>
<Cell></Cell>
<Cell></Cell>
<Cell></Cell>
<Cell></Cell>
<Cell></Cell>
<Cell></Cell>
<Cell></Cell>
<Cell></Cell>
<Cell></Cell>
<Cell></Cell>
<Cell></Cell>
<Cell></Cell>
<Cell></Cell>
<Cell><Data ss:Type="Number">0.000000</Data></Cell>
<Cell><Data ss:Type="Number">0.000000</Data></Cell>
<Cell><Data ss:Type="Number">0.000000</Data></Cell>
<Cell><Data ss:Type="Number">0.000000</Data></Cell>
<Cell><Data ss:Type="Number">0.000000</Data></Cell>
<Cell><Data ss:Type="Number">0.000000</Data></Cell>
<Cell><Data ss:Type="Number">1.000000</Data></Cell>
<Cell><Data ss:Type="Number">0.000000</Data></Cell>
<Cell></Cell>
</Row>
<Row>
<Cell><Data ss:Type="Number">2356</Data></Cell>
<Cell><Data ss:Type="Number">12</Data></Cell>
<Cell><Data ss:Type="Number">1</Data></Cell>
<Cell><Data ss:Type="Number">2.570000</Data></Cell>
<Cell><Data ss:Type="Number">13.700000</Data></Cell>
<Cell></Cell>
<Cell></Cell>
<Cell><Data ss:Type="Number">981328.000000</Data></Cell>
<Cell><Data ss:Type="Number">984.250000</Data></Cell>
<Cell><Data ss:Type="Number">3.035000</Data></Cell>
<Cell><Data ss:Type="Number">0.045520</Data></Cell>
<Cell><Data ss:Type="Number">0</Data></Cell>
<Cell><Data ss:Type="Number">0</Data></Cell>
<Cell><Data ss:Type="Number">0</Data></Cell>
<Cell><Data ss:Type="Number">1</Data></Cell>
<Cell><Data ss:Type="Number">0</Data></Cell>
<Cell><Data ss:Type="Number">0</Data></Cell>
<Cell><Data ss:Type="Number">0</Data></Cell>
<Cell><Data ss:Type="Number">0</Data></Cell>
<Cell><Data ss:Type="Number">0</Data></Cell>
<Cell><Data ss:Type="Number">0</Data></Cell>
<Cell><Data ss:Type="Number">12</Data></Cell>
<Cell><Data ss:Type="Number">0</Data></Cell>
<Cell><Data ss:Type="Number">0</Data></Cell>
<Cell><Data ss:Type="Number">1</Data></Cell>
<Cell></Cell>
<Cell><Data ss:Type="Number">0</Data></Cell>
<Cell><Data ss:Type="Number">0</Data></Cell>
<Cell><Data ss:Type="Number">1</Data></Cell>
<Cell><Data ss:Type="Number">0</Data></Cell>
<Cell><Data ss:Type="Number">0</Data></Cell>
<Cell><Data ss:Type="Number">0</Data></Cell>
<Cell><Data ss:Type="Number">0</Data></Cell>
<Cell><Data ss:Type="Number">0</Data></Cell>
<Cell><Data ss:Type="Number">1.200000</Data></Cell>
<Cell><Data ss:Type="Number">4.800000</Data></Cell>
<Cell><Data ss:Type="Number">35</Data></Cell>
<Cell><Data ss:Type="Number">33</Data></Cell>
<Cell><Data ss:Type="Number">0.700000</Data></Cell>
<Cell><Data ss:Type="Number">92</Data></Cell>
<Cell><Data ss:Type="Number">3.380000</Data></Cell>
<Cell><Data ss:Type="Number">15.300000</Data></Cell>
<Cell><Data ss:Type="Number">141</Data></Cell>
<Cell><Data ss:Type="Number">267</Data></Cell>
<Cell><Data ss:Type="Number">18</Data></Cell>
<Cell><Data ss:Type="Number">759</Data></Cell>
<Cell><Data ss:Type="Number">50</Data></Cell>
<Cell><Data ss:Type="Number">5.104000</Data></Cell>
<Cell><Data ss:Type="Number">4.450000</Data></Cell>
<Cell><Data ss:Type="Number">76.099998</Data></Cell>
<Cell><Data ss:Type="Number">29.698797</Data></Cell>
<Cell><Data ss:Type="Number">82.371124</Data></Cell>
<Cell><Data ss:Type="Number">1</Data></Cell>
<Cell><Data ss:Type="Number">0.100000</Data></Cell>
<Cell></Cell>
<Cell></Cell>
<Cell></Cell>
<Cell></Cell>
<Cell></Cell>
<Cell></Cell>
<Cell></Cell>
<Cell></Cell>
<Cell></Cell>
<Cell></Cell>
<Cell></Cell>
<Cell></Cell>
<Cell></Cell>
<Cell></Cell>
<Cell></Cell>
<Cell><Data ss:Type="Number">0.000000</Data></Cell>
<Cell><Data ss:Type="Number">0.000000</Data></Cell>
<Cell><Data ss:Type="Number">1.000000</Data></Cell>
<Cell><Data ss:Type="Number">0.000000</Data></Cell>
<Cell><Data ss:Type="Number">0.000000</Data></Cell>
<Cell><Data ss:Type="Number">0.000000</Data></Cell>
<Cell><Data ss:Type="Number">0.000000</Data></Cell>
<Cell><Data ss:Type="Number">0.000000</Data></Cell>
<Cell><Data ss:Type="Number">0.351779</Data></Cell>
</Row>
<Row>
<Cell><Data ss:Type="Number">2356</Data></Cell>
<Cell><Data ss:Type="Number">16</Data></Cell>
<Cell><Data ss:Type="Number">1</Data></Cell>
<Cell><Data ss:Type="Number">3.540000</Data></Cell>
<Cell><Data ss:Type="Number">15.900000</Data></Cell>
<Cell></Cell>
<Cell></Cell>
<Cell><Data ss:Type="Number">1511964.000000</Data></Cell>
<Cell><Data ss:Type="Number">417.010010</Data></Cell>
<Cell><Data ss:Type="Number">6.803000</Data></Cell>
<Cell><Data ss:Type="Number">0.046320</Data></Cell>
<Cell><Data ss:Type="Number">0</Data></Cell>
<Cell><Data ss:Type="Number">0</Data></Cell>
<Cell><Data ss:Type="Number">0</Data></Cell>
<Cell><Data ss:Type="Number">0</Data></Cell>
<Cell><Data ss:Type="Number">1</Data></Cell>
<Cell><Data ss:Type="Number">0</Data></Cell>
<Cell><Data ss:Type="Number">0</Data></Cell>
<Cell><Data ss:Type="Number">0</Data></Cell>
<Cell><Data ss:Type="Number">0</Data></Cell>
<Cell><Data ss:Type="Number">0</Data></Cell>
<Cell></Cell>
<Cell></Cell>
<Cell></Cell>
<Cell></Cell>
<Cell></Cell>
<Cell><Data ss:Type="Number">0</Data></Cell>
<Cell><Data ss:Type="Number">0</Data></Cell>
<Cell><Data ss:Type="Number">0</Data></Cell>
<Cell><Data ss:Type="Number">1</Data></Cell>
<Cell><Data ss:Type="Number">0</Data></Cell>
<Cell><Data ss:Type="Number">0</Data></Cell>
<Cell><Data ss:Type="Number">0</Data></Cell>
<Cell><Data ss:Type="Number">0</Data></Cell>
<Cell><Data ss:Type="Number">1.230000</Data></Cell>
<Cell><Data ss:Type="Number">4.400000</Data></Cell>
<Cell><Data ss:Type="Number">42</Data></Cell>
<Cell><Data ss:Type="Number">49</Data></Cell>
<Cell><Data ss:Type="Number">0.500000</Data></Cell>
<Cell><Data ss:Type="Number">80</Data></Cell>
<Cell><Data ss:Type="Number">3.170000</Data></Cell>
<Cell><Data ss:Type="Number">13.600000</Data></Cell>
<Cell><Data ss:Type="Number">165</Data></Cell>
<Cell><Data ss:Type="Number">256</Data></Cell>
<Cell><Data ss:Type="Number">17</Data></Cell>
<Cell><Data ss:Type="Number">714</Data></Cell>
<Cell><Data ss:Type="Number">46</Data></Cell>
<Cell></Cell>
<Cell></Cell>
<Cell></Cell>
<Cell></Cell>
<Cell></Cell>
<Cell><Data ss:Type="Number">0</Data></Cell>
<Cell><Data ss:Type="Number">0.363405</Data></Cell>
<Cell></Cell>
<Cell></Cell>
<Cell></Cell>
<Cell></Cell>
<Cell></Cell>
<Cell></Cell>
<Cell></Cell>
<Cell></Cell>
<Cell></Cell>
<Cell></Cell>
<Cell></Cell>
<Cell></Cell>
<Cell></Cell>
<Cell></Cell>
<Cell></Cell>
<Cell><Data ss:Type="Number">0.000000</Data></Cell>
<Cell><Data ss:Type="Number">0.000000</Data></Cell>
<Cell><Data ss:Type="Number">0.000000</Data></Cell>
<Cell><Data ss:Type="Number">1.000000</Data></Cell>
<Cell><Data ss:Type="Number">0.000000</Data></Cell>
<Cell><Data ss:Type="Number">0.000000</Data></Cell>
<Cell><Data ss:Type="Number">0.000000</Data></Cell>
<Cell><Data ss:Type="Number">0.000000</Data></Cell>
<Cell><Data ss:Type="Number">0.358543</Data></Cell>
</Row>
<Row>
<Cell><Data ss:Type="Number">2356</Data></Cell>
<Cell><Data ss:Type="Number">20</Data></Cell>
<Cell><Data ss:Type="Number">1</Data></Cell>
<Cell></Cell>
<Cell></Cell>
<Cell></Cell>
<Cell></Cell>
<Cell><Data ss:Type="Number">1240167.000000</Data></Cell>
<Cell><Data ss:Type="Number">305.290009</Data></Cell>
<Cell><Data ss:Type="Number">3.816000</Data></Cell>
<Cell><Data ss:Type="Number">0.052150</Data></Cell>
<Cell><Data ss:Type="Number">0</Data></Cell>
<Cell><Data ss:Type="Number">0</Data></Cell>
<Cell><Data ss:Type="Number">0</Data></Cell>
<Cell><Data ss:Type="Number">0</Data></Cell>
<Cell><Data ss:Type="Number">0</Data></Cell>
<Cell><Data ss:Type="Number">1</Data></Cell>
<Cell><Data ss:Type="Number">0</Data></Cell>
<Cell><Data ss:Type="Number">0</Data></Cell>
<Cell><Data ss:Type="Number">0</Data></Cell>
<Cell><Data ss:Type="Number">0</Data></Cell>
<Cell></Cell>
<Cell></Cell>
<Cell></Cell>
<Cell></Cell>
<Cell></Cell>
<Cell><Data ss:Type="Number">0</Data></Cell>
<Cell><Data ss:Type="Number">0</Data></Cell>
<Cell><Data ss:Type="Number">0</Data></Cell>
<Cell><Data ss:Type="Number">0</Data></Cell>
<Cell><Data ss:Type="Number">1</Data></Cell>
<Cell><Data ss:Type="Number">0</Data></Cell>
<Cell><Data ss:Type="Number">0</Data></Cell>
<Cell><Data ss:Type="Number">0</Data></Cell>
<Cell><Data ss:Type="Number">1.310000</Data></Cell>
<Cell><Data ss:Type="Number">4.300000</Data></Cell>
<Cell><Data ss:Type="Number">44</Data></Cell>
<Cell><Data ss:Type="Number">63</Data></Cell>
<Cell><Data ss:Type="Number">0.300000</Data></Cell>
<Cell><Data ss:Type="Number">102</Data></Cell>
<Cell><Data ss:Type="Number">2.880000</Data></Cell>
<Cell><Data ss:Type="Number">12.900000</Data></Cell>
<Cell><Data ss:Type="Number">156</Data></Cell>
<Cell><Data ss:Type="Number">352</Data></Cell>
<Cell><Data ss:Type="Number">18</Data></Cell>
<Cell><Data ss:Type="Number">954</Data></Cell>
<Cell><Data ss:Type="Number">49</Data></Cell>
<Cell></Cell>
<Cell></Cell>
<Cell></Cell>
<Cell></Cell>
<Cell></Cell>
<Cell><Data ss:Type="Number">1</Data></Cell>
<Cell></Cell>
<Cell></Cell>
<Cell></Cell>
<Cell></Cell>
<Cell></Cell>
<Cell></Cell>
<Cell></Cell>
<Cell></Cell>
<Cell></Cell>
<Cell></Cell>
<Cell></Cell>
<Cell></Cell>
<Cell></Cell>
<Cell></Cell>
<Cell></Cell>
<Cell></Cell>
<Cell><Data ss:Type="Number">0.000000</Data></Cell>
<Cell><Data ss:Type="Number">0.000000</Data></Cell>
<Cell><Data ss:Type="Number">0.000000</Data></Cell>
<Cell><Data ss:Type="Number">0.000000</Data></Cell>
<Cell><Data ss:Type="Number">1.000000</Data></Cell>
<Cell><Data ss:Type="Number">0.000000</Data></Cell>
<Cell><Data ss:Type="Number">0.000000</Data></Cell>
<Cell><Data ss:Type="Number">0.000000</Data></Cell>
<Cell><Data ss:Type="Number">0.368973</Data></Cell>
</Row>
<Row>
<Cell><Data ss:Type="Number">2356</Data></Cell>
<Cell><Data ss:Type="Number">22</Data></Cell>
<Cell><Data ss:Type="Number">1</Data></Cell>
<Cell><Data ss:Type="Number">2.220000</Data></Cell>
<Cell><Data ss:Type="Number">9.740000</Data></Cell>
<Cell></Cell>
<Cell></Cell>
<Cell></Cell>
<Cell></Cell>
<Cell></Cell>
<Cell></Cell>
<Cell><Data ss:Type="Number">0</Data></Cell>
<Cell><Data ss:Type="Number">0</Data></Cell>
<Cell><Data ss:Type="Number">0</Data></Cell>
<Cell><Data ss:Type="Number">0</Data></Cell>
<Cell><Data ss:Type="Number">0</Data></Cell>
<Cell><Data ss:Type="Number">0</Data></Cell>
<Cell><Data ss:Type="Number">0</Data></Cell>
<Cell><Data ss:Type="Number">0</Data></Cell>
<Cell><Data ss:Type="Number">0</Data></Cell>
<Cell><Data ss:Type="Number">1</Data></Cell>
<Cell></Cell>
<Cell></Cell>
<Cell></Cell>
<Cell></Cell>
<Cell></Cell>
<Cell><Data ss:Type="Number">0</Data></Cell>
<Cell><Data ss:Type="Number">0</Data></Cell>
<Cell><Data ss:Type="Number">0</Data></Cell>
<Cell><Data ss:Type="Number">0</Data></Cell>
<Cell><Data ss:Type="Number">0</Data></Cell>
<Cell><Data ss:Type="Number">0</Data></Cell>
<Cell><Data ss:Type="Number">0</Data></Cell>
<Cell><Data ss:Type="Number">1</Data></Cell>
<Cell></Cell>
<Cell></Cell>
<Cell></Cell>
<Cell></Cell>
<Cell></Cell>
<Cell></Cell>
<Cell></Cell>
<Cell></Cell>
<Cell></Cell>
<Cell></Cell>
<Cell></Cell>
<Cell></Cell>
<Cell></Cell>
<Cell></Cell>
<Cell></Cell>
<Cell></Cell>
<Cell></Cell>
<Cell></Cell>
<Cell><Data ss:Type="Number">0</Data></Cell>
<Cell></Cell>
<Cell></Cell>
<Cell></Cell>
<Cell></Cell>
<Cell></Cell>
<Cell></Cell>
<Cell></Cell>
<Cell></Cell>
<Cell></Cell>
<Cell></Cell>
<Cell></Cell>
<Cell></Cell>
<Cell></Cell>
<Cell></Cell>
<Cell></Cell>
<Cell></Cell>
<Cell><Data ss:Type="Number">0.000000</Data></Cell>
<Cell><Data ss:Type="Number">0.000000</Data></Cell>
<Cell><Data ss:Type="Number">0.000000</Data></Cell>
<Cell><Data ss:Type="Number">0.000000</Data></Cell>
<Cell><Data ss:Type="Number">0.000000</Data></Cell>
<Cell><Data ss:Type="Number">0.000000</Data></Cell>
<Cell><Data ss:Type="Number">0.000000</Data></Cell>
<Cell><Data ss:Type="Number">1.000000</Data></Cell>
<Cell></Cell>
</Row>
<Row>
<Cell><Data ss:Type="Number">2356</Data></Cell>
<Cell><Data ss:Type="Number">24</Data></Cell>
<Cell><Data ss:Type="Number">1</Data></Cell>
<Cell><Data ss:Type="Number">3.400000</Data></Cell>
<Cell><Data ss:Type="Number">12.500000</Data></Cell>
<Cell></Cell>
<Cell></Cell>
<Cell><Data ss:Type="Number">1771276.000000</Data></Cell>
<Cell><Data ss:Type="Number">527.210022</Data></Cell>
<Cell><Data ss:Type="Number">3.421000</Data></Cell>
<Cell><Data ss:Type="Number">0.060950</Data></Cell>
<Cell><Data ss:Type="Number">0</Data></Cell>
<Cell><Data ss:Type="Number">0</Data></Cell>
<Cell><Data ss:Type="Number">0</Data></Cell>
<Cell><Data ss:Type="Number">0</Data></Cell>
<Cell><Data ss:Type="Number">0</Data></Cell>
<Cell><Data ss:Type="Number">0</Data></Cell>
<Cell><Data ss:Type="Number">1</Data></Cell>
<Cell><Data ss:Type="Number">0</Data></Cell>
<Cell><Data ss:Type="Number">0</Data></Cell>
<Cell><Data ss:Type="Number">0</Data></Cell>
<Cell></Cell>
<Cell></Cell>
<Cell></Cell>
<Cell></Cell>
<Cell></Cell>
<Cell><Data ss:Type="Number">0</Data></Cell>
<Cell><Data ss:Type="Number">0</Data></Cell>
<Cell><Data ss:Type="Number">0</Data></Cell>
<Cell><Data ss:Type="Number">0</Data></Cell>
<Cell><Data ss:Type="Number">0</Data></Cell>
<Cell><Data ss:Type="Number">1</Data></Cell>
<Cell><Data ss:Type="Number">0</Data></Cell>
<Cell><Data ss:Type="Number">0</Data></Cell>
<Cell><Data ss:Type="Number">1.260000</Data></Cell>
<Cell><Data ss:Type="Number">4.400000</Data></Cell>
<Cell><Data ss:Type="Number">34</Data></Cell>
<Cell><Data ss:Type="Number">29</Data></Cell>
<Cell><Data ss:Type="Number">0.500000</Data></Cell>
<Cell><Data ss:Type="Number">107</Data></Cell>
<Cell><Data ss:Type="Number">3.590000</Data></Cell>
<Cell><Data ss:Type="Number">13.700000</Data></Cell>
<Cell><Data ss:Type="Number">164</Data></Cell>
<Cell><Data ss:Type="Number">314</Data></Cell>
<Cell><Data ss:Type="Number">17</Data></Cell>
<Cell><Data ss:Type="Number">926</Data></Cell>
<Cell><Data ss:Type="Number">51</Data></Cell>
<Cell><Data ss:Type="Number">5.110000</Data></Cell>
<Cell><Data ss:Type="Number">2.110000</Data></Cell>
<Cell><Data ss:Type="Number">91.199997</Data></Cell>
<Cell><Data ss:Type="Number">16.016695</Data></Cell>
<Cell><Data ss:Type="Number">0.146505</Data></Cell>
<Cell><Data ss:Type="Number">1</Data></Cell>
<Cell></Cell>
<Cell></Cell>
<Cell></Cell>
<Cell></Cell>
<Cell><Data ss:Type="Number">0.012900</Data></Cell>
<Cell><Data ss:Type="Number">0.033100</Data></Cell>
<Cell><Data ss:Type="Number">0.112000</Data></Cell>
<Cell><Data ss:Type="Number">0.053200</Data></Cell>
<Cell><Data ss:Type="Number">0.385000</Data></Cell>
<Cell><Data ss:Type="Number">0.036000</Data></Cell>
<Cell><Data ss:Type="Number">19.799999</Data></Cell>
<Cell><Data ss:Type="Number">17.600000</Data></Cell>
<Cell><Data ss:Type="Number">0.372000</Data></Cell>
<Cell><Data ss:Type="Number">0.106000</Data></Cell>
<Cell><Data ss:Type="Number">0.881000</Data></Cell>
<Cell><Data ss:Type="Number">9.900000</Data></Cell>
<Cell><Data ss:Type="Number">0.000000</Data></Cell>
<Cell><Data ss:Type="Number">0.000000</Data></Cell>
<Cell><Data ss:Type="Number">0.000000</Data></Cell>
<Cell><Data ss:Type="Number">0.000000</Data></Cell>
<Cell><Data ss:Type="Number">0.000000</Data></Cell>
<Cell><Data ss:Type="Number">1.000000</Data></Cell>
<Cell><Data ss:Type="Number">0.000000</Data></Cell>
<Cell><Data ss:Type="Number">0.000000</Data></Cell>
<Cell><Data ss:Type="Number">0.339093</Data></Cell>
</Row>
<Row>
<Cell><Data ss:Type="Number">2408</Data></Cell>
<Cell><Data ss:Type="Number">-2</Data></Cell>
<Cell><Data ss:Type="Number">0</Data></Cell>
<Cell></Cell>
<Cell></Cell>
<Cell></Cell>
<Cell></Cell>
<Cell></Cell>
<Cell></Cell>
<Cell></Cell>
<Cell></Cell>
<Cell><Data ss:Type="Number">0</Data></Cell>
<Cell><Data ss:Type="Number">0</Data></Cell>
<Cell><Data ss:Type="Number">0</Data></Cell>
<Cell><Data ss:Type="Number">0</Data></Cell>
<Cell><Data ss:Type="Number">0</Data></Cell>
<Cell><Data ss:Type="Number">0</Data></Cell>
<Cell><Data ss:Type="Number">0</Data></Cell>
<Cell><Data ss:Type="Number">1</Data></Cell>
<Cell><Data ss:Type="Number">0</Data></Cell>
<Cell><Data ss:Type="Number">0</Data></Cell>
<Cell></Cell>
<Cell></Cell>
<Cell></Cell>
<Cell></Cell>
<Cell></Cell>
<Cell><Data ss:Type="Number">0</Data></Cell>
<Cell><Data ss:Type="Number">0</Data></Cell>
<Cell><Data ss:Type="Number">0</Data></Cell>
<Cell><Data ss:Type="Number">0</Data></Cell>
<Cell><Data ss:Type="Number">0</Data></Cell>
<Cell><Data ss:Type="Number">0</Data></Cell>
<Cell><Data ss:Type="Number">0</Data></Cell>
<Cell><Data ss:Type="Number">0</Data></Cell>
<Cell></Cell>
<Cell></Cell>
<Cell></Cell>
<Cell></Cell>
<Cell></Cell>
<Cell></Cell>
<Cell></Cell>
<Cell></Cell>
<Cell></Cell>
<Cell></Cell>
<Cell></Cell>
<Cell></Cell>
<Cell></Cell>
<Cell></Cell>
<Cell></Cell>
<Cell></Cell>
<Cell></Cell>
<Cell></Cell>
<Cell><Data ss:Type="Number">0</Data></Cell>
<Cell></Cell>
<Cell></Cell>
<Cell></Cell>
<Cell></Cell>
<Cell></Cell>
<Cell></Cell>
<Cell></Cell>
<Cell></Cell>
<Cell></Cell>
<Cell></Cell>
<Cell></Cell>
<Cell></Cell>
<Cell></Cell>
<Cell></Cell>
<Cell></Cell>
<Cell></Cell>
<Cell><Data ss:Type="Number">0.000000</Data></Cell>
<Cell><Data ss:Type="Number">0.000000</Data></Cell>
<Cell><Data ss:Type="Number">0.000000</Data></Cell>
<Cell><Data ss:Type="Number">0.000000</Data></Cell>
<Cell><Data ss:Type="Number">0.000000</Data></Cell>
<Cell><Data ss:Type="Number">0.000000</Data></Cell>
<Cell><Data ss:Type="Number">0.000000</Data></Cell>
<Cell><Data ss:Type="Number">0.000000</Data></Cell>
<Cell></Cell>
</Row>
<Row>
<Cell><Data ss:Type="Number">2408</Data></Cell>
<Cell><Data ss:Type="Number">0</Data></Cell>
<Cell><Data ss:Type="Number">0</Data></Cell>
<Cell><Data ss:Type="Number">6.410000</Data></Cell>
<Cell><Data ss:Type="Number">28.799999</Data></Cell>
<Cell></Cell>
<Cell></Cell>
<Cell><Data ss:Type="Number">1736271.000000</Data></Cell>
<Cell><Data ss:Type="Number">289.089996</Data></Cell>
<Cell><Data ss:Type="Number">4.752000</Data></Cell>
<Cell><Data ss:Type="Number">0.031840</Data></Cell>
<Cell><Data ss:Type="Number">1</Data></Cell>
<Cell><Data ss:Type="Number">0</Data></Cell>
<Cell><Data ss:Type="Number">0</Data></Cell>
<Cell><Data ss:Type="Number">0</Data></Cell>
<Cell><Data ss:Type="Number">0</Data></Cell>
<Cell><Data ss:Type="Number">0</Data></Cell>
<Cell><Data ss:Type="Number">0</Data></Cell>
<Cell><Data ss:Type="Number">0</Data></Cell>
<Cell><Data ss:Type="Number">0</Data></Cell>
<Cell><Data ss:Type="Number">0</Data></Cell>
<Cell></Cell>
<Cell></Cell>
<Cell></Cell>
<Cell></Cell>
<Cell></Cell>
<Cell><Data ss:Type="Number">0</Data></Cell>
<Cell><Data ss:Type="Number">0</Data></Cell>
<Cell><Data ss:Type="Number">0</Data></Cell>
<Cell><Data ss:Type="Number">0</Data></Cell>
<Cell><Data ss:Type="Number">0</Data></Cell>
<Cell><Data ss:Type="Number">0</Data></Cell>
<Cell><Data ss:Type="Number">0</Data></Cell>
<Cell><Data ss:Type="Number">0</Data></Cell>
<Cell><Data ss:Type="Number">0.640000</Data></Cell>
<Cell><Data ss:Type="Number">3.800000</Data></Cell>
<Cell><Data ss:Type="Number">30</Data></Cell>
<Cell><Data ss:Type="Number">26</Data></Cell>
<Cell><Data ss:Type="Number">0.200000</Data></Cell>
<Cell><Data ss:Type="Number">94</Data></Cell>
<Cell><Data ss:Type="Number">3.820000</Data></Cell>
<Cell><Data ss:Type="Number">14.300000</Data></Cell>
<Cell><Data ss:Type="Number">320</Data></Cell>
<Cell><Data ss:Type="Number">293</Data></Cell>
<Cell><Data ss:Type="Number">24</Data></Cell>
<Cell><Data ss:Type="Number">623</Data></Cell>
<Cell><Data ss:Type="Number">52</Data></Cell>
<Cell><Data ss:Type="Number">4.542000</Data></Cell>
<Cell><Data ss:Type="Number">2.550000</Data></Cell>
<Cell><Data ss:Type="Number">50.500000</Data></Cell>
<Cell><Data ss:Type="Number">34.481705</Data></Cell>
<Cell><Data ss:Type="Number">0.500000</Data></Cell>
<Cell><Data ss:Type="Number">0</Data></Cell>
<Cell><Data ss:Type="Number">0.535939</Data></Cell>
<Cell></Cell>
<Cell></Cell>
<Cell></Cell>
<Cell></Cell>
<Cell></Cell>
<Cell></Cell>
<Cell></Cell>
<Cell></Cell>
<Cell></Cell>
<Cell></Cell>
<Cell></Cell>
<Cell></Cell>
<Cell></Cell>
<Cell></Cell>
<Cell></Cell>
<Cell><Data ss:Type="Number">0.000000</Data></Cell>
<Cell><Data ss:Type="Number">0.000000</Data></Cell>
<Cell><Data ss:Type="Number">0.000000</Data></Cell>
<Cell><Data ss:Type="Number">0.000000</Data></Cell>
<Cell><Data ss:Type="Number">0.000000</Data></Cell>
<Cell><Data ss:Type="Number">0.000000</Data></Cell>
<Cell><Data ss:Type="Number">0.000000</Data></Cell>
<Cell><Data ss:Type="Number">0.000000</Data></Cell>
<Cell><Data ss:Type="Number">0.470305</Data></Cell>
</Row>
<Row>
<Cell><Data ss:Type="Number">2408</Data></Cell>
<Cell><Data ss:Type="Number">4</Data></Cell>
<Cell><Data ss:Type="Number">0</Data></Cell>
<Cell><Data ss:Type="Number">6.190000</Data></Cell>
<Cell><Data ss:Type="Number">30.500000</Data></Cell>
<Cell></Cell>
<Cell></Cell>
<Cell><Data ss:Type="Number">1180367.000000</Data></Cell>
<Cell><Data ss:Type="Number">166.759995</Data></Cell>
<Cell><Data ss:Type="Number">0.984000</Data></Cell>
<Cell><Data ss:Type="Number">0.030580</Data></Cell>
<Cell><Data ss:Type="Number">0</Data></Cell>
<Cell><Data ss:Type="Number">1</Data></Cell>
<Cell><Data ss:Type="Number">0</Data></Cell>
<Cell><Data ss:Type="Number">0</Data></Cell>
<Cell><Data ss:Type="Number">0</Data></Cell>
<Cell><Data ss:Type="Number">0</Data></Cell>
<Cell><Data ss:Type="Number">0</Data></Cell>
<Cell><Data ss:Type="Number">0</Data></Cell>
<Cell><Data ss:Type="Number">0</Data></Cell>
<Cell><Data ss:Type="Number">0</Data></Cell>
<Cell></Cell>
<Cell></Cell>
<Cell></Cell>
<Cell></Cell>
<Cell></Cell>
<Cell><Data ss:Type="Number">0</Data></Cell>
<Cell><Data ss:Type="Number">0</Data></Cell>
<Cell><Data ss:Type="Number">0</Data></Cell>
<Cell><Data ss:Type="Number">0</Data></Cell>
<Cell><Data ss:Type="Number">0</Data></Cell>
<Cell><Data ss:Type="Number">0</Data></Cell>
<Cell><Data ss:Type="Number">0</Data></Cell>
<Cell><Data ss:Type="Number">0</Data></Cell>
<Cell><Data ss:Type="Number">0.630000</Data></Cell>
<Cell><Data ss:Type="Number">3.800000</Data></Cell>
<Cell><Data ss:Type="Number">22</Data></Cell>
<Cell><Data ss:Type="Number">19</Data></Cell>
<Cell><Data ss:Type="Number">0.200000</Data></Cell>
<Cell><Data ss:Type="Number">85</Data></Cell>
<Cell><Data ss:Type="Number">2.670000</Data></Cell>
<Cell><Data ss:Type="Number">14.400000</Data></Cell>
<Cell><Data ss:Type="Number">247</Data></Cell>
<Cell><Data ss:Type="Number">326</Data></Cell>
<Cell><Data ss:Type="Number">27</Data></Cell>
<Cell><Data ss:Type="Number">585</Data></Cell>
<Cell><Data ss:Type="Number">48</Data></Cell>
<Cell></Cell>
<Cell></Cell>
<Cell></Cell>
<Cell></Cell>
<Cell></Cell>
<Cell><Data ss:Type="Number">0</Data></Cell>
<Cell><Data ss:Type="Number">0.232184</Data></Cell>
<Cell></Cell>
<Cell></Cell>
<Cell></Cell>
<Cell></Cell>
<Cell></Cell>
<Cell></Cell>
<Cell></Cell>
<Cell></Cell>
<Cell></Cell>
<Cell></Cell>
<Cell></Cell>
<Cell></Cell>
<Cell></Cell>
<Cell></Cell>
<Cell></Cell>
<Cell><Data ss:Type="Number">0.000000</Data></Cell>
<Cell><Data ss:Type="Number">0.000000</Data></Cell>
<Cell><Data ss:Type="Number">0.000000</Data></Cell>
<Cell><Data ss:Type="Number">0.000000</Data></Cell>
<Cell><Data ss:Type="Number">0.000000</Data></Cell>
<Cell><Data ss:Type="Number">0.000000</Data></Cell>
<Cell><Data ss:Type="Number">0.000000</Data></Cell>
<Cell><Data ss:Type="Number">0.000000</Data></Cell>
<Cell><Data ss:Type="Number">0.557265</Data></Cell>
</Row>
<Row>
<Cell><Data ss:Type="Number">2408</Data></Cell>
<Cell><Data ss:Type="Number">8</Data></Cell>
<Cell><Data ss:Type="Number">0</Data></Cell>
<Cell></Cell>
<Cell></Cell>
<Cell></Cell>
<Cell></Cell>
<Cell><Data ss:Type="Number">1408361.000000</Data></Cell>
<Cell><Data ss:Type="Number">234.289993</Data></Cell>
<Cell><Data ss:Type="Number">1.777000</Data></Cell>
<Cell><Data ss:Type="Number">0.023580</Data></Cell>
<Cell><Data ss:Type="Number">0</Data></Cell>
<Cell><Data ss:Type="Number">0</Data></Cell>
<Cell><Data ss:Type="Number">1</Data></Cell>
<Cell><Data ss:Type="Number">0</Data></Cell>
<Cell><Data ss:Type="Number">0</Data></Cell>
<Cell><Data ss:Type="Number">0</Data></Cell>
<Cell><Data ss:Type="Number">0</Data></Cell>
<Cell><Data ss:Type="Number">0</Data></Cell>
<Cell><Data ss:Type="Number">0</Data></Cell>
<Cell><Data ss:Type="Number">0</Data></Cell>
<Cell></Cell>
<Cell></Cell>
<Cell></Cell>
<Cell></Cell>
<Cell></Cell>
<Cell><Data ss:Type="Number">0</Data></Cell>
<Cell><Data ss:Type="Number">0</Data></Cell>
<Cell><Data ss:Type="Number">0</Data></Cell>
<Cell><Data ss:Type="Number">0</Data></Cell>
<Cell><Data ss:Type="Number">0</Data></Cell>
<Cell><Data ss:Type="Number">0</Data></Cell>
<Cell><Data ss:Type="Number">0</Data></Cell>
<Cell><Data ss:Type="Number">0</Data></Cell>
<Cell><Data ss:Type="Number">0.750000</Data></Cell>
<Cell><Data ss:Type="Number">4.400000</Data></Cell>
<Cell><Data ss:Type="Number">25</Data></Cell>
<Cell><Data ss:Type="Number">21</Data></Cell>
<Cell><Data ss:Type="Number">0.500000</Data></Cell>
<Cell><Data ss:Type="Number">99</Data></Cell>
<Cell><Data ss:Type="Number">3.030000</Data></Cell>
<Cell><Data ss:Type="Number">15.100000</Data></Cell>
<Cell><Data ss:Type="Number">372</Data></Cell>
<Cell><Data ss:Type="Number">398</Data></Cell>
<Cell><Data ss:Type="Number">25</Data></Cell>
<Cell><Data ss:Type="Number">800</Data></Cell>
<Cell><Data ss:Type="Number">50</Data></Cell>
<Cell></Cell>
<Cell></Cell>
<Cell></Cell>
<Cell></Cell>
<Cell></Cell>
<Cell><Data ss:Type="Number">0</Data></Cell>
<Cell></Cell>
<Cell></Cell>
<Cell></Cell>
<Cell></Cell>
<Cell></Cell>
<Cell></Cell>
<Cell></Cell>
<Cell></Cell>
<Cell></Cell>
<Cell></Cell>
<Cell></Cell>
<Cell></Cell>
<Cell></Cell>
<Cell></Cell>
<Cell></Cell>
<Cell></Cell>
<Cell><Data ss:Type="Number">0.000000</Data></Cell>
<Cell><Data ss:Type="Number">0.000000</Data></Cell>
<Cell><Data ss:Type="Number">0.000000</Data></Cell>
<Cell><Data ss:Type="Number">0.000000</Data></Cell>
<Cell><Data ss:Type="Number">0.000000</Data></Cell>
<Cell><Data ss:Type="Number">0.000000</Data></Cell>
<Cell><Data ss:Type="Number">0.000000</Data></Cell>
<Cell><Data ss:Type="Number">0.000000</Data></Cell>
<Cell><Data ss:Type="Number">0.497500</Data></Cell>
</Row>
<Row>
<Cell><Data ss:Type="Number">2422</Data></Cell>
<Cell><Data ss:Type="Number">0</Data></Cell>
<Cell><Data ss:Type="Number">1</Data></Cell>
<Cell><Data ss:Type="Number">4.190000</Data></Cell>
<Cell><Data ss:Type="Number">16.400000</Data></Cell>
<Cell></Cell>
<Cell></Cell>
<Cell><Data ss:Type="Number">974601.312500</Data></Cell>
<Cell><Data ss:Type="Number">712.229980</Data></Cell>
<Cell><Data ss:Type="Number">1.989000</Data></Cell>
<Cell><Data ss:Type="Number">0.038270</Data></Cell>
<Cell><Data ss:Type="Number">1</Data></Cell>
<Cell><Data ss:Type="Number">0</Data></Cell>
<Cell><Data ss:Type="Number">0</Data></Cell>
<Cell><Data ss:Type="Number">0</Data></Cell>
<Cell><Data ss:Type="Number">0</Data></Cell>
<Cell><Data ss:Type="Number">0</Data></Cell>
<Cell><Data ss:Type="Number">0</Data></Cell>
<Cell><Data ss:Type="Number">0</Data></Cell>
<Cell><Data ss:Type="Number">0</Data></Cell>
<Cell><Data ss:Type="Number">0</Data></Cell>
<Cell><Data ss:Type="Number">0</Data></Cell>
<Cell><Data ss:Type="Number">0</Data></Cell>
<Cell><Data ss:Type="Number">0</Data></Cell>
<Cell><Data ss:Type="Number">0</Data></Cell>
<Cell></Cell>
<Cell><Data ss:Type="Number">0</Data></Cell>
<Cell><Data ss:Type="Number">0</Data></Cell>
<Cell><Data ss:Type="Number">0</Data></Cell>
<Cell><Data ss:Type="Number">0</Data></Cell>
<Cell><Data ss:Type="Number">0</Data></Cell>
<Cell><Data ss:Type="Number">0</Data></Cell>
<Cell><Data ss:Type="Number">0</Data></Cell>
<Cell><Data ss:Type="Number">0</Data></Cell>
<Cell><Data ss:Type="Number">1.050000</Data></Cell>
<Cell><Data ss:Type="Number">4.500000</Data></Cell>
<Cell><Data ss:Type="Number">25</Data></Cell>
<Cell><Data ss:Type="Number">24</Data></Cell>
<Cell><Data ss:Type="Number">0.400000</Data></Cell>
<Cell><Data ss:Type="Number">69</Data></Cell>
<Cell><Data ss:Type="Number">3.000000</Data></Cell>
<Cell><Data ss:Type="Number">16.900000</Data></Cell>
<Cell><Data ss:Type="Number">114</Data></Cell>
<Cell><Data ss:Type="Number">247</Data></Cell>
<Cell><Data ss:Type="Number">20</Data></Cell>
<Cell><Data ss:Type="Number">625</Data></Cell>
<Cell><Data ss:Type="Number">51</Data></Cell>
<Cell></Cell>
<Cell></Cell>
<Cell></Cell>
<Cell></Cell>
<Cell></Cell>
<Cell><Data ss:Type="Number">0</Data></Cell>
<Cell><Data ss:Type="Number">8.482999</Data></Cell>
<Cell></Cell>
<Cell></Cell>
<Cell></Cell>
<Cell></Cell>
<Cell></Cell>
<Cell></Cell>
<Cell></Cell>
<Cell></Cell>
<Cell></Cell>
<Cell></Cell>
<Cell></Cell>
<Cell></Cell>
<Cell></Cell>
<Cell></Cell>
<Cell></Cell>
<Cell><Data ss:Type="Number">0.000000</Data></Cell>
<Cell><Data ss:Type="Number">0.000000</Data></Cell>
<Cell><Data ss:Type="Number">0.000000</Data></Cell>
<Cell><Data ss:Type="Number">0.000000</Data></Cell>
<Cell><Data ss:Type="Number">0.000000</Data></Cell>
<Cell><Data ss:Type="Number">0.000000</Data></Cell>
<Cell><Data ss:Type="Number">0.000000</Data></Cell>
<Cell><Data ss:Type="Number">0.000000</Data></Cell>
<Cell><Data ss:Type="Number">0.395200</Data></Cell>
</Row>
<Row>
<Cell><Data ss:Type="Number">2422</Data></Cell>
<Cell><Data ss:Type="Number">4</Data></Cell>
<Cell><Data ss:Type="Number">1</Data></Cell>
<Cell><Data ss:Type="Number">3.510000</Data></Cell>
<Cell><Data ss:Type="Number">18.200001</Data></Cell>
<Cell></Cell>
<Cell></Cell>
<Cell><Data ss:Type="Number">1717022.000000</Data></Cell>
<Cell><Data ss:Type="Number">702.049988</Data></Cell>
<Cell><Data ss:Type="Number">5.346000</Data></Cell>
<Cell><Data ss:Type="Number">0.033690</Data></Cell>
<Cell><Data ss:Type="Number">0</Data></Cell>
<Cell><Data ss:Type="Number">1</Data></Cell>
<Cell><Data ss:Type="Number">0</Data></Cell>
<Cell><Data ss:Type="Number">0</Data></Cell>
<Cell><Data ss:Type="Number">0</Data></Cell>
<Cell><Data ss:Type="Number">0</Data></Cell>
<Cell><Data ss:Type="Number">0</Data></Cell>
<Cell><Data ss:Type="Number">0</Data></Cell>
<Cell><Data ss:Type="Number">0</Data></Cell>
<Cell><Data ss:Type="Number">0</Data></Cell>
<Cell><Data ss:Type="Number">4</Data></Cell>
<Cell><Data ss:Type="Number">1</Data></Cell>
<Cell><Data ss:Type="Number">0</Data></Cell>
<Cell><Data ss:Type="Number">0</Data></Cell>
<Cell></Cell>
<Cell><Data ss:Type="Number">1</Data></Cell>
<Cell><Data ss:Type="Number">0</Data></Cell>
<Cell><Data ss:Type="Number">0</Data></Cell>
<Cell><Data ss:Type="Number">0</Data></Cell>
<Cell><Data ss:Type="Number">0</Data></Cell>
<Cell><Data ss:Type="Number">0</Data></Cell>
<Cell><Data ss:Type="Number">0</Data></Cell>
<Cell><Data ss:Type="Number">0</Data></Cell>
<Cell><Data ss:Type="Number">0.930000</Data></Cell>
<Cell><Data ss:Type="Number">4.200000</Data></Cell>
<Cell><Data ss:Type="Number">36</Data></Cell>
<Cell><Data ss:Type="Number">43</Data></Cell>
<Cell><Data ss:Type="Number">0.300000</Data></Cell>
<Cell><Data ss:Type="Number">65</Data></Cell>
<Cell><Data ss:Type="Number">2.750000</Data></Cell>
<Cell><Data ss:Type="Number">15.700000</Data></Cell>
<Cell><Data ss:Type="Number">120</Data></Cell>
<Cell><Data ss:Type="Number">213</Data></Cell>
<Cell><Data ss:Type="Number">25</Data></Cell>
<Cell><Data ss:Type="Number">418</Data></Cell>
<Cell><Data ss:Type="Number">49</Data></Cell>
<Cell></Cell>
<Cell></Cell>
<Cell></Cell>
<Cell></Cell>
<Cell></Cell>
<Cell><Data ss:Type="Number">0</Data></Cell>
<Cell><Data ss:Type="Number">3.803429</Data></Cell>
<Cell></Cell>
<Cell></Cell>
<Cell></Cell>
<Cell></Cell>
<Cell></Cell>
<Cell></Cell>
<Cell></Cell>
<Cell></Cell>
<Cell></Cell>
<Cell></Cell>
<Cell></Cell>
<Cell></Cell>
<Cell></Cell>
<Cell></Cell>
<Cell></Cell>
<Cell><Data ss:Type="Number">1.000000</Data></Cell>
<Cell><Data ss:Type="Number">0.000000</Data></Cell>
<Cell><Data ss:Type="Number">0.000000</Data></Cell>
<Cell><Data ss:Type="Number">0.000000</Data></Cell>
<Cell><Data ss:Type="Number">0.000000</Data></Cell>
<Cell><Data ss:Type="Number">0.000000</Data></Cell>
<Cell><Data ss:Type="Number">0.000000</Data></Cell>
<Cell><Data ss:Type="Number">0.000000</Data></Cell>
<Cell><Data ss:Type="Number">0.509569</Data></Cell>
</Row>
<Row>
<Cell><Data ss:Type="Number">2422</Data></Cell>
<Cell><Data ss:Type="Number">8</Data></Cell>
<Cell><Data ss:Type="Number">1</Data></Cell>
<Cell></Cell>
<Cell></Cell>
<Cell></Cell>
<Cell></Cell>
<Cell><Data ss:Type="Number">1982743.000000</Data></Cell>
<Cell><Data ss:Type="Number">363.260010</Data></Cell>
<Cell><Data ss:Type="Number">1.449000</Data></Cell>
<Cell><Data ss:Type="Number">0.049200</Data></Cell>
<Cell><Data ss:Type="Number">0</Data></Cell>
<Cell><Data ss:Type="Number">0</Data></Cell>
<Cell><Data ss:Type="Number">1</Data></Cell>
<Cell><Data ss:Type="Number">0</Data></Cell>
<Cell><Data ss:Type="Number">0</Data></Cell>
<Cell><Data ss:Type="Number">0</Data></Cell>
<Cell><Data ss:Type="Number">0</Data></Cell>
<Cell><Data ss:Type="Number">0</Data></Cell>
<Cell><Data ss:Type="Number">0</Data></Cell>
<Cell><Data ss:Type="Number">0</Data></Cell>
<Cell><Data ss:Type="Number">8</Data></Cell>
<Cell><Data ss:Type="Number">0</Data></Cell>
<Cell><Data ss:Type="Number">1</Data></Cell>
<Cell><Data ss:Type="Number">0</Data></Cell>
<Cell></Cell>
<Cell><Data ss:Type="Number">0</Data></Cell>
<Cell><Data ss:Type="Number">1</Data></Cell>
<Cell><Data ss:Type="Number">0</Data></Cell>
<Cell><Data ss:Type="Number">0</Data></Cell>
<Cell><Data ss:Type="Number">0</Data></Cell>
<Cell><Data ss:Type="Number">0</Data></Cell>
<Cell><Data ss:Type="Number">0</Data></Cell>
<Cell><Data ss:Type="Number">0</Data></Cell>
<Cell><Data ss:Type="Number">0.960000</Data></Cell>
<Cell><Data ss:Type="Number">4.500000</Data></Cell>
<Cell><Data ss:Type="Number">23</Data></Cell>
<Cell><Data ss:Type="Number">28</Data></Cell>
<Cell><Data ss:Type="Number">0.400000</Data></Cell>
<Cell><Data ss:Type="Number">76</Data></Cell>
<Cell><Data ss:Type="Number">3.550000</Data></Cell>
<Cell><Data ss:Type="Number">17.600000</Data></Cell>
<Cell><Data ss:Type="Number">140</Data></Cell>
<Cell><Data ss:Type="Number">230</Data></Cell>
<Cell><Data ss:Type="Number">20</Data></Cell>
<Cell><Data ss:Type="Number">578</Data></Cell>
<Cell><Data ss:Type="Number">51</Data></Cell>
<Cell></Cell>
<Cell></Cell>
<Cell></Cell>
<Cell></Cell>
<Cell></Cell>
<Cell><Data ss:Type="Number">0</Data></Cell>
<Cell></Cell>
<Cell></Cell>
<Cell></Cell>
<Cell></Cell>
<Cell></Cell>
<Cell></Cell>
<Cell></Cell>
<Cell></Cell>
<Cell></Cell>
<Cell></Cell>
<Cell></Cell>
<Cell></Cell>
<Cell></Cell>
<Cell></Cell>
<Cell></Cell>
<Cell></Cell>
<Cell><Data ss:Type="Number">0.000000</Data></Cell>
<Cell><Data ss:Type="Number">1.000000</Data></Cell>
<Cell><Data ss:Type="Number">0.000000</Data></Cell>
<Cell><Data ss:Type="Number">0.000000</Data></Cell>
<Cell><Data ss:Type="Number">0.000000</Data></Cell>
<Cell><Data ss:Type="Number">0.000000</Data></Cell>
<Cell><Data ss:Type="Number">0.000000</Data></Cell>
<Cell><Data ss:Type="Number">0.000000</Data></Cell>
<Cell><Data ss:Type="Number">0.397924</Data></Cell>
</Row>
<Row>
<Cell><Data ss:Type="Number">2422</Data></Cell>
<Cell><Data ss:Type="Number">12</Data></Cell>
<Cell><Data ss:Type="Number">1</Data></Cell>
<Cell></Cell>
<Cell></Cell>
<Cell></Cell>
<Cell></Cell>
<Cell><Data ss:Type="Number">1015865.000000</Data></Cell>
<Cell><Data ss:Type="Number">815.960022</Data></Cell>
<Cell><Data ss:Type="Number">1.676000</Data></Cell>
<Cell><Data ss:Type="Number">0.042360</Data></Cell>
<Cell><Data ss:Type="Number">0</Data></Cell>
<Cell><Data ss:Type="Number">0</Data></Cell>
<Cell><Data ss:Type="Number">0</Data></Cell>
<Cell><Data ss:Type="Number">1</Data></Cell>
<Cell><Data ss:Type="Number">0</Data></Cell>
<Cell><Data ss:Type="Number">0</Data></Cell>
<Cell><Data ss:Type="Number">0</Data></Cell>
<Cell><Data ss:Type="Number">0</Data></Cell>
<Cell><Data ss:Type="Number">0</Data></Cell>
<Cell><Data ss:Type="Number">0</Data></Cell>
<Cell><Data ss:Type="Number">12</Data></Cell>
<Cell><Data ss:Type="Number">0</Data></Cell>
<Cell><Data ss:Type="Number">0</Data></Cell>
<Cell><Data ss:Type="Number">1</Data></Cell>
<Cell></Cell>
<Cell><Data ss:Type="Number">0</Data></Cell>
<Cell><Data ss:Type="Number">0</Data></Cell>
<Cell><Data ss:Type="Number">1</Data></Cell>
<Cell><Data ss:Type="Number">0</Data></Cell>
<Cell><Data ss:Type="Number">0</Data></Cell>
<Cell><Data ss:Type="Number">0</Data></Cell>
<Cell><Data ss:Type="Number">0</Data></Cell>
<Cell><Data ss:Type="Number">0</Data></Cell>
<Cell><Data ss:Type="Number">0.960000</Data></Cell>
<Cell><Data ss:Type="Number">4.400000</Data></Cell>
<Cell><Data ss:Type="Number">23</Data></Cell>
<Cell><Data ss:Type="Number">24</Data></Cell>
<Cell><Data ss:Type="Number">0.300000</Data></Cell>
<Cell><Data ss:Type="Number">66</Data></Cell>
<Cell><Data ss:Type="Number">2.850000</Data></Cell>
<Cell><Data ss:Type="Number">17.100000</Data></Cell>
<Cell><Data ss:Type="Number">144</Data></Cell>
<Cell><Data ss:Type="Number">255</Data></Cell>
<Cell><Data ss:Type="Number">26</Data></Cell>
<Cell><Data ss:Type="Number">462</Data></Cell>
<Cell><Data ss:Type="Number">46</Data></Cell>
<Cell></Cell>
<Cell></Cell>
<Cell></Cell>
<Cell></Cell>
<Cell></Cell>
<Cell><Data ss:Type="Number">0</Data></Cell>
<Cell><Data ss:Type="Number">18.000000</Data></Cell>
<Cell></Cell>
<Cell></Cell>
<Cell></Cell>
<Cell></Cell>
<Cell></Cell>
<Cell></Cell>
<Cell></Cell>
<Cell></Cell>
<Cell></Cell>
<Cell></Cell>
<Cell></Cell>
<Cell></Cell>
<Cell></Cell>
<Cell></Cell>
<Cell></Cell>
<Cell><Data ss:Type="Number">0.000000</Data></Cell>
<Cell><Data ss:Type="Number">0.000000</Data></Cell>
<Cell><Data ss:Type="Number">1.000000</Data></Cell>
<Cell><Data ss:Type="Number">0.000000</Data></Cell>
<Cell><Data ss:Type="Number">0.000000</Data></Cell>
<Cell><Data ss:Type="Number">0.000000</Data></Cell>
<Cell><Data ss:Type="Number">0.000000</Data></Cell>
<Cell><Data ss:Type="Number">0.000000</Data></Cell>
<Cell><Data ss:Type="Number">0.551948</Data></Cell>
</Row>
<Row>
<Cell><Data ss:Type="Number">2422</Data></Cell>
<Cell><Data ss:Type="Number">16</Data></Cell>
<Cell><Data ss:Type="Number">1</Data></Cell>
<Cell></Cell>
<Cell></Cell>
<Cell></Cell>
<Cell></Cell>
<Cell><Data ss:Type="Number">1729843.000000</Data></Cell>
<Cell><Data ss:Type="Number">985.159973</Data></Cell>
<Cell><Data ss:Type="Number">1.934000</Data></Cell>
<Cell><Data ss:Type="Number">0.027660</Data></Cell>
<Cell><Data ss:Type="Number">0</Data></Cell>
<Cell><Data ss:Type="Number">0</Data></Cell>
<Cell><Data ss:Type="Number">0</Data></Cell>
<Cell><Data ss:Type="Number">0</Data></Cell>
<Cell><Data ss:Type="Number">1</Data></Cell>
<Cell><Data ss:Type="Number">0</Data></Cell>
<Cell><Data ss:Type="Number">0</Data></Cell>
<Cell><Data ss:Type="Number">0</Data></Cell>
<Cell><Data ss:Type="Number">0</Data></Cell>
<Cell><Data ss:Type="Number">0</Data></Cell>
<Cell></Cell>
<Cell></Cell>
<Cell></Cell>
<Cell></Cell>
<Cell></Cell>
<Cell><Data ss:Type="Number">0</Data></Cell>
<Cell><Data ss:Type="Number">0</Data></Cell>
<Cell><Data ss:Type="Number">0</Data></Cell>
<Cell><Data ss:Type="Number">1</Data></Cell>
<Cell><Data ss:Type="Number">0</Data></Cell>
<Cell><Data ss:Type="Number">0</Data></Cell>
<Cell><Data ss:Type="Number">0</Data></Cell>
<Cell><Data ss:Type="Number">0</Data></Cell>
<Cell><Data ss:Type="Number">1.070000</Data></Cell>
<Cell><Data ss:Type="Number">4.300000</Data></Cell>
<Cell><Data ss:Type="Number">25</Data></Cell>
<Cell><Data ss:Type="Number">28</Data></Cell>
<Cell><Data ss:Type="Number">0.600000</Data></Cell>
<Cell><Data ss:Type="Number">51</Data></Cell>
<Cell><Data ss:Type="Number">4.620000</Data></Cell>
<Cell><Data ss:Type="Number">16.600000</Data></Cell>
<Cell><Data ss:Type="Number">154</Data></Cell>
<Cell><Data ss:Type="Number">374</Data></Cell>
<Cell><Data ss:Type="Number">26</Data></Cell>
<Cell><Data ss:Type="Number">677</Data></Cell>
<Cell><Data ss:Type="Number">48</Data></Cell>
<Cell></Cell>
<Cell></Cell>
<Cell></Cell>
<Cell></Cell>
<Cell></Cell>
<Cell><Data ss:Type="Number">0</Data></Cell>
<Cell><Data ss:Type="Number">2.634940</Data></Cell>
<Cell></Cell>
<Cell></Cell>
<Cell></Cell>
<Cell></Cell>
<Cell></Cell>
<Cell></Cell>
<Cell></Cell>
<Cell></Cell>
<Cell></Cell>
<Cell></Cell>
<Cell></Cell>
<Cell></Cell>
<Cell></Cell>
<Cell></Cell>
<Cell></Cell>
<Cell><Data ss:Type="Number">0.000000</Data></Cell>
<Cell><Data ss:Type="Number">0.000000</Data></Cell>
<Cell><Data ss:Type="Number">0.000000</Data></Cell>
<Cell><Data ss:Type="Number">1.000000</Data></Cell>
<Cell><Data ss:Type="Number">0.000000</Data></Cell>
<Cell><Data ss:Type="Number">0.000000</Data></Cell>
<Cell><Data ss:Type="Number">0.000000</Data></Cell>
<Cell><Data ss:Type="Number">0.000000</Data></Cell>
<Cell><Data ss:Type="Number">0.552437</Data></Cell>
</Row>
<Row>
<Cell><Data ss:Type="Number">2422</Data></Cell>
<Cell><Data ss:Type="Number">20</Data></Cell>
<Cell><Data ss:Type="Number">1</Data></Cell>
<Cell></Cell>
<Cell></Cell>
<Cell></Cell>
<Cell></Cell>
<Cell><Data ss:Type="Number">1129455.000000</Data></Cell>
<Cell><Data ss:Type="Number">304.019989</Data></Cell>
<Cell><Data ss:Type="Number">1.431000</Data></Cell>
<Cell><Data ss:Type="Number">0.045930</Data></Cell>
<Cell><Data ss:Type="Number">0</Data></Cell>
<Cell><Data ss:Type="Number">0</Data></Cell>
<Cell><Data ss:Type="Number">0</Data></Cell>
<Cell><Data ss:Type="Number">0</Data></Cell>
<Cell><Data ss:Type="Number">0</Data></Cell>
<Cell><Data ss:Type="Number">1</Data></Cell>
<Cell><Data ss:Type="Number">0</Data></Cell>
<Cell><Data ss:Type="Number">0</Data></Cell>
<Cell><Data ss:Type="Number">0</Data></Cell>
<Cell><Data ss:Type="Number">0</Data></Cell>
<Cell></Cell>
<Cell></Cell>
<Cell></Cell>
<Cell></Cell>
<Cell></Cell>
<Cell><Data ss:Type="Number">0</Data></Cell>
<Cell><Data ss:Type="Number">0</Data></Cell>
<Cell><Data ss:Type="Number">0</Data></Cell>
<Cell><Data ss:Type="Number">0</Data></Cell>
<Cell><Data ss:Type="Number">1</Data></Cell>
<Cell><Data ss:Type="Number">0</Data></Cell>
<Cell><Data ss:Type="Number">0</Data></Cell>
<Cell><Data ss:Type="Number">0</Data></Cell>
<Cell><Data ss:Type="Number">1.110000</Data></Cell>
<Cell><Data ss:Type="Number">4.500000</Data></Cell>
<Cell><Data ss:Type="Number">29</Data></Cell>
<Cell><Data ss:Type="Number">31</Data></Cell>
<Cell><Data ss:Type="Number">0.500000</Data></Cell>
<Cell><Data ss:Type="Number">70</Data></Cell>
<Cell><Data ss:Type="Number">3.370000</Data></Cell>
<Cell><Data ss:Type="Number">17.500000</Data></Cell>
<Cell><Data ss:Type="Number">147</Data></Cell>
<Cell><Data ss:Type="Number">272</Data></Cell>
<Cell><Data ss:Type="Number">23</Data></Cell>
<Cell><Data ss:Type="Number">577</Data></Cell>
<Cell><Data ss:Type="Number">48</Data></Cell>
<Cell></Cell>
<Cell></Cell>
<Cell></Cell>
<Cell></Cell>
<Cell></Cell>
<Cell><Data ss:Type="Number">0</Data></Cell>
<Cell></Cell>
<Cell></Cell>
<Cell></Cell>
<Cell></Cell>
<Cell></Cell>
<Cell></Cell>
<Cell></Cell>
<Cell></Cell>
<Cell></Cell>
<Cell></Cell>
<Cell></Cell>
<Cell></Cell>
<Cell></Cell>
<Cell></Cell>
<Cell></Cell>
<Cell></Cell>
<Cell><Data ss:Type="Number">0.000000</Data></Cell>
<Cell><Data ss:Type="Number">0.000000</Data></Cell>
<Cell><Data ss:Type="Number">0.000000</Data></Cell>
<Cell><Data ss:Type="Number">0.000000</Data></Cell>
<Cell><Data ss:Type="Number">1.000000</Data></Cell>
<Cell><Data ss:Type="Number">0.000000</Data></Cell>
<Cell><Data ss:Type="Number">0.000000</Data></Cell>
<Cell><Data ss:Type="Number">0.000000</Data></Cell>
<Cell><Data ss:Type="Number">0.471404</Data></Cell>
</Row>
<Row>
<Cell><Data ss:Type="Number">2422</Data></Cell>
<Cell><Data ss:Type="Number">24</Data></Cell>
<Cell><Data ss:Type="Number">1</Data></Cell>
<Cell><Data ss:Type="Number">3.820000</Data></Cell>
<Cell><Data ss:Type="Number">18.200001</Data></Cell>
<Cell></Cell>
<Cell></Cell>
<Cell><Data ss:Type="Number">845374.625000</Data></Cell>
<Cell><Data ss:Type="Number">296.850006</Data></Cell>
<Cell><Data ss:Type="Number">1.819000</Data></Cell>
<Cell><Data ss:Type="Number">0.046690</Data></Cell>
<Cell><Data ss:Type="Number">0</Data></Cell>
<Cell><Data ss:Type="Number">0</Data></Cell>
<Cell><Data ss:Type="Number">0</Data></Cell>
<Cell><Data ss:Type="Number">0</Data></Cell>
<Cell><Data ss:Type="Number">0</Data></Cell>
<Cell><Data ss:Type="Number">0</Data></Cell>
<Cell><Data ss:Type="Number">1</Data></Cell>
<Cell><Data ss:Type="Number">0</Data></Cell>
<Cell><Data ss:Type="Number">0</Data></Cell>
<Cell><Data ss:Type="Number">0</Data></Cell>
<Cell></Cell>
<Cell></Cell>
<Cell></Cell>
<Cell></Cell>
<Cell></Cell>
<Cell><Data ss:Type="Number">0</Data></Cell>
<Cell><Data ss:Type="Number">0</Data></Cell>
<Cell><Data ss:Type="Number">0</Data></Cell>
<Cell><Data ss:Type="Number">0</Data></Cell>
<Cell><Data ss:Type="Number">0</Data></Cell>
<Cell><Data ss:Type="Number">1</Data></Cell>
<Cell><Data ss:Type="Number">0</Data></Cell>
<Cell><Data ss:Type="Number">0</Data></Cell>
<Cell><Data ss:Type="Number">1.160000</Data></Cell>
<Cell><Data ss:Type="Number">4.700000</Data></Cell>
<Cell><Data ss:Type="Number">25</Data></Cell>
<Cell><Data ss:Type="Number">29</Data></Cell>
<Cell><Data ss:Type="Number">0.600000</Data></Cell>
<Cell><Data ss:Type="Number">73</Data></Cell>
<Cell><Data ss:Type="Number">3.610000</Data></Cell>
<Cell><Data ss:Type="Number">18.200001</Data></Cell>
<Cell><Data ss:Type="Number">141</Data></Cell>
<Cell><Data ss:Type="Number">265</Data></Cell>
<Cell><Data ss:Type="Number">21</Data></Cell>
<Cell><Data ss:Type="Number">654</Data></Cell>
<Cell><Data ss:Type="Number">52</Data></Cell>
<Cell></Cell>
<Cell></Cell>
<Cell></Cell>
<Cell></Cell>
<Cell></Cell>
<Cell><Data ss:Type="Number">0</Data></Cell>
<Cell><Data ss:Type="Number">11.671930</Data></Cell>
<Cell></Cell>
<Cell></Cell>
<Cell></Cell>
<Cell></Cell>
<Cell></Cell>
<Cell></Cell>
<Cell></Cell>
<Cell></Cell>
<Cell></Cell>
<Cell></Cell>
<Cell></Cell>
<Cell></Cell>
<Cell></Cell>
<Cell></Cell>
<Cell></Cell>
<Cell><Data ss:Type="Number">0.000000</Data></Cell>
<Cell><Data ss:Type="Number">0.000000</Data></Cell>
<Cell><Data ss:Type="Number">0.000000</Data></Cell>
<Cell><Data ss:Type="Number">0.000000</Data></Cell>
<Cell><Data ss:Type="Number">0.000000</Data></Cell>
<Cell><Data ss:Type="Number">1.000000</Data></Cell>
<Cell><Data ss:Type="Number">0.000000</Data></Cell>
<Cell><Data ss:Type="Number">0.000000</Data></Cell>
<Cell><Data ss:Type="Number">0.405199</Data></Cell>
</Row>
<Row>
<Cell><Data ss:Type="Number">2436</Data></Cell>
<Cell><Data ss:Type="Number">-2</Data></Cell>
<Cell><Data ss:Type="Number">1</Data></Cell>
<Cell><Data ss:Type="Number">14.400000</Data></Cell>
<Cell><Data ss:Type="Number">14.700000</Data></Cell>
<Cell></Cell>
<Cell></Cell>
<Cell></Cell>
<Cell></Cell>
<Cell></Cell>
<Cell></Cell>
<Cell><Data ss:Type="Number">0</Data></Cell>
<Cell><Data ss:Type="Number">0</Data></Cell>
<Cell><Data ss:Type="Number">0</Data></Cell>
<Cell><Data ss:Type="Number">0</Data></Cell>
<Cell><Data ss:Type="Number">0</Data></Cell>
<Cell><Data ss:Type="Number">0</Data></Cell>
<Cell><Data ss:Type="Number">0</Data></Cell>
<Cell><Data ss:Type="Number">1</Data></Cell>
<Cell><Data ss:Type="Number">0</Data></Cell>
<Cell><Data ss:Type="Number">0</Data></Cell>
<Cell></Cell>
<Cell></Cell>
<Cell></Cell>
<Cell></Cell>
<Cell></Cell>
<Cell><Data ss:Type="Number">0</Data></Cell>
<Cell><Data ss:Type="Number">0</Data></Cell>
<Cell><Data ss:Type="Number">0</Data></Cell>
<Cell><Data ss:Type="Number">0</Data></Cell>
<Cell><Data ss:Type="Number">0</Data></Cell>
<Cell><Data ss:Type="Number">0</Data></Cell>
<Cell><Data ss:Type="Number">0</Data></Cell>
<Cell><Data ss:Type="Number">0</Data></Cell>
<Cell></Cell>
<Cell></Cell>
<Cell></Cell>
<Cell></Cell>
<Cell></Cell>
<Cell></Cell>
<Cell></Cell>
<Cell></Cell>
<Cell></Cell>
<Cell></Cell>
<Cell></Cell>
<Cell></Cell>
<Cell></Cell>
<Cell></Cell>
<Cell></Cell>
<Cell></Cell>
<Cell></Cell>
<Cell></Cell>
<Cell><Data ss:Type="Number">0</Data></Cell>
<Cell></Cell>
<Cell></Cell>
<Cell></Cell>
<Cell></Cell>
<Cell></Cell>
<Cell></Cell>
<Cell></Cell>
<Cell></Cell>
<Cell></Cell>
<Cell></Cell>
<Cell></Cell>
<Cell></Cell>
<Cell></Cell>
<Cell></Cell>
<Cell></Cell>
<Cell></Cell>
<Cell><Data ss:Type="Number">0.000000</Data></Cell>
<Cell><Data ss:Type="Number">0.000000</Data></Cell>
<Cell><Data ss:Type="Number">0.000000</Data></Cell>
<Cell><Data ss:Type="Number">0.000000</Data></Cell>
<Cell><Data ss:Type="Number">0.000000</Data></Cell>
<Cell><Data ss:Type="Number">0.000000</Data></Cell>
<Cell><Data ss:Type="Number">0.000000</Data></Cell>
<Cell><Data ss:Type="Number">0.000000</Data></Cell>
<Cell></Cell>
</Row>
<Row>
<Cell><Data ss:Type="Number">2436</Data></Cell>
<Cell><Data ss:Type="Number">0</Data></Cell>
<Cell><Data ss:Type="Number">1</Data></Cell>
<Cell><Data ss:Type="Number">41.799999</Data></Cell>
<Cell><Data ss:Type="Number">7.540000</Data></Cell>
<Cell></Cell>
<Cell></Cell>
<Cell><Data ss:Type="Number">1604046.000000</Data></Cell>
<Cell><Data ss:Type="Number">133.919998</Data></Cell>
<Cell><Data ss:Type="Number">7.951000</Data></Cell>
<Cell><Data ss:Type="Number">0.077520</Data></Cell>
<Cell><Data ss:Type="Number">1</Data></Cell>
<Cell><Data ss:Type="Number">0</Data></Cell>
<Cell><Data ss:Type="Number">0</Data></Cell>
<Cell><Data ss:Type="Number">0</Data></Cell>
<Cell><Data ss:Type="Number">0</Data></Cell>
<Cell><Data ss:Type="Number">0</Data></Cell>
<Cell><Data ss:Type="Number">0</Data></Cell>
<Cell><Data ss:Type="Number">0</Data></Cell>
<Cell><Data ss:Type="Number">0</Data></Cell>
<Cell><Data ss:Type="Number">0</Data></Cell>
<Cell><Data ss:Type="Number">0</Data></Cell>
<Cell><Data ss:Type="Number">0</Data></Cell>
<Cell><Data ss:Type="Number">0</Data></Cell>
<Cell><Data ss:Type="Number">0</Data></Cell>
<Cell></Cell>
<Cell><Data ss:Type="Number">0</Data></Cell>
<Cell><Data ss:Type="Number">0</Data></Cell>
<Cell><Data ss:Type="Number">0</Data></Cell>
<Cell><Data ss:Type="Number">0</Data></Cell>
<Cell><Data ss:Type="Number">0</Data></Cell>
<Cell><Data ss:Type="Number">0</Data></Cell>
<Cell><Data ss:Type="Number">0</Data></Cell>
<Cell><Data ss:Type="Number">0</Data></Cell>
<Cell><Data ss:Type="Number">1.760000</Data></Cell>
<Cell><Data ss:Type="Number">3.700000</Data></Cell>
<Cell><Data ss:Type="Number">17</Data></Cell>
<Cell><Data ss:Type="Number">16</Data></Cell>
<Cell><Data ss:Type="Number">1.400000</Data></Cell>
<Cell><Data ss:Type="Number">57</Data></Cell>
<Cell><Data ss:Type="Number">4.760000</Data></Cell>
<Cell><Data ss:Type="Number">11.800000</Data></Cell>
<Cell><Data ss:Type="Number">385</Data></Cell>
<Cell><Data ss:Type="Number">62</Data></Cell>
<Cell><Data ss:Type="Number">11</Data></Cell>
<Cell><Data ss:Type="Number">323</Data></Cell>
<Cell><Data ss:Type="Number">55</Data></Cell>
<Cell><Data ss:Type="Number">4.220000</Data></Cell>
<Cell><Data ss:Type="Number">5.190000</Data></Cell>
<Cell></Cell>
<Cell><Data ss:Type="Number">13.344947</Data></Cell>
<Cell><Data ss:Type="Number">13.161653</Data></Cell>
<Cell><Data ss:Type="Number">0</Data></Cell>
<Cell><Data ss:Type="Number">0.952688</Data></Cell>
<Cell></Cell>
<Cell></Cell>
<Cell></Cell>
<Cell></Cell>
<Cell></Cell>
<Cell></Cell>
<Cell></Cell>
<Cell></Cell>
<Cell></Cell>
<Cell></Cell>
<Cell></Cell>
<Cell></Cell>
<Cell></Cell>
<Cell></Cell>
<Cell></Cell>
<Cell><Data ss:Type="Number">0.000000</Data></Cell>
<Cell><Data ss:Type="Number">0.000000</Data></Cell>
<Cell><Data ss:Type="Number">0.000000</Data></Cell>
<Cell><Data ss:Type="Number">0.000000</Data></Cell>
<Cell><Data ss:Type="Number">0.000000</Data></Cell>
<Cell><Data ss:Type="Number">0.000000</Data></Cell>
<Cell><Data ss:Type="Number">0.000000</Data></Cell>
<Cell><Data ss:Type="Number">0.000000</Data></Cell>
<Cell><Data ss:Type="Number">0.191950</Data></Cell>
</Row>
<Row>
<Cell><Data ss:Type="Number">2436</Data></Cell>
<Cell><Data ss:Type="Number">4</Data></Cell>
<Cell><Data ss:Type="Number">1</Data></Cell>
<Cell></Cell>
<Cell></Cell>
<Cell></Cell>
<Cell></Cell>
<Cell><Data ss:Type="Number">1985175.000000</Data></Cell>
<Cell><Data ss:Type="Number">187.339996</Data></Cell>
<Cell><Data ss:Type="Number">2.606000</Data></Cell>
<Cell><Data ss:Type="Number">0.103370</Data></Cell>
<Cell><Data ss:Type="Number">0</Data></Cell>
<Cell><Data ss:Type="Number">1</Data></Cell>
<Cell><Data ss:Type="Number">0</Data></Cell>
<Cell><Data ss:Type="Number">0</Data></Cell>
<Cell><Data ss:Type="Number">0</Data></Cell>
<Cell><Data ss:Type="Number">0</Data></Cell>
<Cell><Data ss:Type="Number">0</Data></Cell>
<Cell><Data ss:Type="Number">0</Data></Cell>
<Cell><Data ss:Type="Number">0</Data></Cell>
<Cell><Data ss:Type="Number">0</Data></Cell>
<Cell><Data ss:Type="Number">4</Data></Cell>
<Cell><Data ss:Type="Number">1</Data></Cell>
<Cell><Data ss:Type="Number">0</Data></Cell>
<Cell><Data ss:Type="Number">0</Data></Cell>
<Cell></Cell>
<Cell><Data ss:Type="Number">1</Data></Cell>
<Cell><Data ss:Type="Number">0</Data></Cell>
<Cell><Data ss:Type="Number">0</Data></Cell>
<Cell><Data ss:Type="Number">0</Data></Cell>
<Cell><Data ss:Type="Number">0</Data></Cell>
<Cell><Data ss:Type="Number">0</Data></Cell>
<Cell><Data ss:Type="Number">0</Data></Cell>
<Cell><Data ss:Type="Number">0</Data></Cell>
<Cell><Data ss:Type="Number">1.350000</Data></Cell>
<Cell><Data ss:Type="Number">3.300000</Data></Cell>
<Cell><Data ss:Type="Number">14</Data></Cell>
<Cell><Data ss:Type="Number">20</Data></Cell>
<Cell><Data ss:Type="Number">0.800000</Data></Cell>
<Cell><Data ss:Type="Number">52</Data></Cell>
<Cell><Data ss:Type="Number">2.510000</Data></Cell>
<Cell><Data ss:Type="Number">11.300000</Data></Cell>
<Cell><Data ss:Type="Number">353</Data></Cell>
<Cell><Data ss:Type="Number">66</Data></Cell>
<Cell><Data ss:Type="Number">13</Data></Cell>
<Cell><Data ss:Type="Number">242</Data></Cell>
<Cell><Data ss:Type="Number">48</Data></Cell>
<Cell></Cell>
<Cell></Cell>
<Cell></Cell>
<Cell></Cell>
<Cell></Cell>
<Cell><Data ss:Type="Number">0</Data></Cell>
<Cell><Data ss:Type="Number">0.601950</Data></Cell>
<Cell></Cell>
<Cell></Cell>
<Cell></Cell>
<Cell></Cell>
<Cell></Cell>
<Cell></Cell>
<Cell></Cell>
<Cell></Cell>
<Cell></Cell>
<Cell></Cell>
<Cell></Cell>
<Cell></Cell>
<Cell></Cell>
<Cell></Cell>
<Cell></Cell>
<Cell><Data ss:Type="Number">1.000000</Data></Cell>
<Cell><Data ss:Type="Number">0.000000</Data></Cell>
<Cell><Data ss:Type="Number">0.000000</Data></Cell>
<Cell><Data ss:Type="Number">0.000000</Data></Cell>
<Cell><Data ss:Type="Number">0.000000</Data></Cell>
<Cell><Data ss:Type="Number">0.000000</Data></Cell>
<Cell><Data ss:Type="Number">0.000000</Data></Cell>
<Cell><Data ss:Type="Number">0.000000</Data></Cell>
<Cell><Data ss:Type="Number">0.272727</Data></Cell>
</Row>
<Row>
<Cell><Data ss:Type="Number">2448</Data></Cell>
<Cell><Data ss:Type="Number">-2</Data></Cell>
<Cell><Data ss:Type="Number">0</Data></Cell>
<Cell><Data ss:Type="Number">7.760000</Data></Cell>
<Cell><Data ss:Type="Number">10.800000</Data></Cell>
<Cell><Data ss:Type="Number">6.350000</Data></Cell>
<Cell><Data ss:Type="Number">15.500000</Data></Cell>
<Cell></Cell>
<Cell></Cell>
<Cell></Cell>
<Cell></Cell>
<Cell><Data ss:Type="Number">0</Data></Cell>
<Cell><Data ss:Type="Number">0</Data></Cell>
<Cell><Data ss:Type="Number">0</Data></Cell>
<Cell><Data ss:Type="Number">0</Data></Cell>
<Cell><Data ss:Type="Number">0</Data></Cell>
<Cell><Data ss:Type="Number">0</Data></Cell>
<Cell><Data ss:Type="Number">0</Data></Cell>
<Cell><Data ss:Type="Number">1</Data></Cell>
<Cell><Data ss:Type="Number">0</Data></Cell>
<Cell><Data ss:Type="Number">0</Data></Cell>
<Cell></Cell>
<Cell></Cell>
<Cell></Cell>
<Cell></Cell>
<Cell></Cell>
<Cell><Data ss:Type="Number">0</Data></Cell>
<Cell><Data ss:Type="Number">0</Data></Cell>
<Cell><Data ss:Type="Number">0</Data></Cell>
<Cell><Data ss:Type="Number">0</Data></Cell>
<Cell><Data ss:Type="Number">0</Data></Cell>
<Cell><Data ss:Type="Number">0</Data></Cell>
<Cell><Data ss:Type="Number">0</Data></Cell>
<Cell><Data ss:Type="Number">0</Data></Cell>
<Cell></Cell>
<Cell></Cell>
<Cell></Cell>
<Cell></Cell>
<Cell></Cell>
<Cell></Cell>
<Cell></Cell>
<Cell></Cell>
<Cell></Cell>
<Cell></Cell>
<Cell></Cell>
<Cell></Cell>
<Cell></Cell>
<Cell></Cell>
<Cell></Cell>
<Cell></Cell>
<Cell></Cell>
<Cell></Cell>
<Cell><Data ss:Type="Number">0</Data></Cell>
<Cell></Cell>
<Cell><Data ss:Type="Number">89.300003</Data></Cell>
<Cell><Data ss:Type="Number">45.099998</Data></Cell>
<Cell><Data ss:Type="Number">52.599998</Data></Cell>
<Cell></Cell>
<Cell></Cell>
<Cell></Cell>
<Cell></Cell>
<Cell></Cell>
<Cell></Cell>
<Cell></Cell>
<Cell></Cell>
<Cell></Cell>
<Cell></Cell>
<Cell></Cell>
<Cell></Cell>
<Cell><Data ss:Type="Number">0.000000</Data></Cell>
<Cell><Data ss:Type="Number">0.000000</Data></Cell>
<Cell><Data ss:Type="Number">0.000000</Data></Cell>
<Cell><Data ss:Type="Number">0.000000</Data></Cell>
<Cell><Data ss:Type="Number">0.000000</Data></Cell>
<Cell><Data ss:Type="Number">0.000000</Data></Cell>
<Cell><Data ss:Type="Number">0.000000</Data></Cell>
<Cell><Data ss:Type="Number">0.000000</Data></Cell>
<Cell></Cell>
</Row>
<Row>
<Cell><Data ss:Type="Number">2448</Data></Cell>
<Cell><Data ss:Type="Number">0</Data></Cell>
<Cell><Data ss:Type="Number">0</Data></Cell>
<Cell><Data ss:Type="Number">4.860000</Data></Cell>
<Cell><Data ss:Type="Number">8.030000</Data></Cell>
<Cell></Cell>
<Cell></Cell>
<Cell><Data ss:Type="Number">1723687.000000</Data></Cell>
<Cell><Data ss:Type="Number">1172.750000</Data></Cell>
<Cell><Data ss:Type="Number">3.607000</Data></Cell>
<Cell><Data ss:Type="Number">0.031580</Data></Cell>
<Cell><Data ss:Type="Number">1</Data></Cell>
<Cell><Data ss:Type="Number">0</Data></Cell>
<Cell><Data ss:Type="Number">0</Data></Cell>
<Cell><Data ss:Type="Number">0</Data></Cell>
<Cell><Data ss:Type="Number">0</Data></Cell>
<Cell><Data ss:Type="Number">0</Data></Cell>
<Cell><Data ss:Type="Number">0</Data></Cell>
<Cell><Data ss:Type="Number">0</Data></Cell>
<Cell><Data ss:Type="Number">0</Data></Cell>
<Cell><Data ss:Type="Number">0</Data></Cell>
<Cell></Cell>
<Cell></Cell>
<Cell></Cell>
<Cell></Cell>
<Cell></Cell>
<Cell><Data ss:Type="Number">0</Data></Cell>
<Cell><Data ss:Type="Number">0</Data></Cell>
<Cell><Data ss:Type="Number">0</Data></Cell>
<Cell><Data ss:Type="Number">0</Data></Cell>
<Cell><Data ss:Type="Number">0</Data></Cell>
<Cell><Data ss:Type="Number">0</Data></Cell>
<Cell><Data ss:Type="Number">0</Data></Cell>
<Cell><Data ss:Type="Number">0</Data></Cell>
<Cell><Data ss:Type="Number">1.040000</Data></Cell>
<Cell><Data ss:Type="Number">4.600000</Data></Cell>
<Cell><Data ss:Type="Number">25</Data></Cell>
<Cell><Data ss:Type="Number">17</Data></Cell>
<Cell><Data ss:Type="Number">0.400000</Data></Cell>
<Cell><Data ss:Type="Number">137</Data></Cell>
<Cell><Data ss:Type="Number">4.710000</Data></Cell>
<Cell><Data ss:Type="Number">14.300000</Data></Cell>
<Cell><Data ss:Type="Number">193</Data></Cell>
<Cell><Data ss:Type="Number">346</Data></Cell>
<Cell><Data ss:Type="Number">17</Data></Cell>
<Cell><Data ss:Type="Number">1323</Data></Cell>
<Cell><Data ss:Type="Number">65</Data></Cell>
<Cell><Data ss:Type="Number">4.440000</Data></Cell>
<Cell><Data ss:Type="Number">2.500000</Data></Cell>
<Cell><Data ss:Type="Number">42.099998</Data></Cell>
<Cell><Data ss:Type="Number">149.112625</Data></Cell>
<Cell><Data ss:Type="Number">61.327881</Data></Cell>
<Cell><Data ss:Type="Number">0</Data></Cell>
<Cell><Data ss:Type="Number">0.100000</Data></Cell>
<Cell></Cell>
<Cell></Cell>
<Cell></Cell>
<Cell><Data ss:Type="Number">0.046300</Data></Cell>
<Cell><Data ss:Type="Number">0.017400</Data></Cell>
<Cell><Data ss:Type="Number">0.136000</Data></Cell>
<Cell><Data ss:Type="Number">0.127000</Data></Cell>
<Cell><Data ss:Type="Number">0.200000</Data></Cell>
<Cell><Data ss:Type="Number">0.026000</Data></Cell>
<Cell><Data ss:Type="Number">34.000000</Data></Cell>
<Cell><Data ss:Type="Number">36.599998</Data></Cell>
<Cell><Data ss:Type="Number">0.376000</Data></Cell>
<Cell><Data ss:Type="Number">0.334000</Data></Cell>
<Cell><Data ss:Type="Number">1.870000</Data></Cell>
<Cell><Data ss:Type="Number">45.200001</Data></Cell>
<Cell><Data ss:Type="Number">0.000000</Data></Cell>
<Cell><Data ss:Type="Number">0.000000</Data></Cell>
<Cell><Data ss:Type="Number">0.000000</Data></Cell>
<Cell><Data ss:Type="Number">0.000000</Data></Cell>
<Cell><Data ss:Type="Number">0.000000</Data></Cell>
<Cell><Data ss:Type="Number">0.000000</Data></Cell>
<Cell><Data ss:Type="Number">0.000000</Data></Cell>
<Cell><Data ss:Type="Number">0.000000</Data></Cell>
<Cell><Data ss:Type="Number">0.261527</Data></Cell>
</Row>
<Row>
<Cell><Data ss:Type="Number">2448</Data></Cell>
<Cell><Data ss:Type="Number">4</Data></Cell>
<Cell><Data ss:Type="Number">0</Data></Cell>
<Cell><Data ss:Type="Number">3.450000</Data></Cell>
<Cell><Data ss:Type="Number">28.400000</Data></Cell>
<Cell></Cell>
<Cell></Cell>
<Cell><Data ss:Type="Number">1641656.000000</Data></Cell>
<Cell><Data ss:Type="Number">1035.010010</Data></Cell>
<Cell><Data ss:Type="Number">5.103000</Data></Cell>
<Cell><Data ss:Type="Number">0.028110</Data></Cell>
<Cell><Data ss:Type="Number">0</Data></Cell>
<Cell><Data ss:Type="Number">1</Data></Cell>
<Cell><Data ss:Type="Number">0</Data></Cell>
<Cell><Data ss:Type="Number">0</Data></Cell>
<Cell><Data ss:Type="Number">0</Data></Cell>
<Cell><Data ss:Type="Number">0</Data></Cell>
<Cell><Data ss:Type="Number">0</Data></Cell>
<Cell><Data ss:Type="Number">0</Data></Cell>
<Cell><Data ss:Type="Number">0</Data></Cell>
<Cell><Data ss:Type="Number">0</Data></Cell>
<Cell></Cell>
<Cell></Cell>
<Cell></Cell>
<Cell></Cell>
<Cell></Cell>
<Cell><Data ss:Type="Number">0</Data></Cell>
<Cell><Data ss:Type="Number">0</Data></Cell>
<Cell><Data ss:Type="Number">0</Data></Cell>
<Cell><Data ss:Type="Number">0</Data></Cell>
<Cell><Data ss:Type="Number">0</Data></Cell>
<Cell><Data ss:Type="Number">0</Data></Cell>
<Cell><Data ss:Type="Number">0</Data></Cell>
<Cell><Data ss:Type="Number">0</Data></Cell>
<Cell><Data ss:Type="Number">1.180000</Data></Cell>
<Cell><Data ss:Type="Number">4.400000</Data></Cell>
<Cell><Data ss:Type="Number">25</Data></Cell>
<Cell><Data ss:Type="Number">21</Data></Cell>
<Cell><Data ss:Type="Number">0.400000</Data></Cell>
<Cell><Data ss:Type="Number">120</Data></Cell>
<Cell><Data ss:Type="Number">7.050000</Data></Cell>
<Cell><Data ss:Type="Number">13.200000</Data></Cell>
<Cell><Data ss:Type="Number">175</Data></Cell>
<Cell><Data ss:Type="Number">331</Data></Cell>
<Cell><Data ss:Type="Number">19</Data></Cell>
<Cell><Data ss:Type="Number">1157</Data></Cell>
<Cell><Data ss:Type="Number">67</Data></Cell>
<Cell></Cell>
<Cell></Cell>
<Cell></Cell>
<Cell></Cell>
<Cell></Cell>
<Cell><Data ss:Type="Number">1</Data></Cell>
<Cell><Data ss:Type="Number">0.100000</Data></Cell>
<Cell></Cell>
<Cell></Cell>
<Cell></Cell>
<Cell></Cell>
<Cell></Cell>
<Cell></Cell>
<Cell></Cell>
<Cell></Cell>
<Cell></Cell>
<Cell></Cell>
<Cell></Cell>
<Cell></Cell>
<Cell></Cell>
<Cell></Cell>
<Cell></Cell>
<Cell><Data ss:Type="Number">0.000000</Data></Cell>
<Cell><Data ss:Type="Number">0.000000</Data></Cell>
<Cell><Data ss:Type="Number">0.000000</Data></Cell>
<Cell><Data ss:Type="Number">0.000000</Data></Cell>
<Cell><Data ss:Type="Number">0.000000</Data></Cell>
<Cell><Data ss:Type="Number">0.000000</Data></Cell>
<Cell><Data ss:Type="Number">0.000000</Data></Cell>
<Cell><Data ss:Type="Number">0.000000</Data></Cell>
<Cell><Data ss:Type="Number">0.286085</Data></Cell>
</Row>
<Row>
<Cell><Data ss:Type="Number">2448</Data></Cell>
<Cell><Data ss:Type="Number">8</Data></Cell>
<Cell><Data ss:Type="Number">0</Data></Cell>
<Cell></Cell>
<Cell></Cell>
<Cell></Cell>
<Cell></Cell>
<Cell><Data ss:Type="Number">1869290.000000</Data></Cell>
<Cell><Data ss:Type="Number">1005.070007</Data></Cell>
<Cell><Data ss:Type="Number">4.108000</Data></Cell>
<Cell><Data ss:Type="Number">0.038550</Data></Cell>
<Cell><Data ss:Type="Number">0</Data></Cell>
<Cell><Data ss:Type="Number">0</Data></Cell>
<Cell><Data ss:Type="Number">1</Data></Cell>
<Cell><Data ss:Type="Number">0</Data></Cell>
<Cell><Data ss:Type="Number">0</Data></Cell>
<Cell><Data ss:Type="Number">0</Data></Cell>
<Cell><Data ss:Type="Number">0</Data></Cell>
<Cell><Data ss:Type="Number">0</Data></Cell>
<Cell><Data ss:Type="Number">0</Data></Cell>
<Cell><Data ss:Type="Number">0</Data></Cell>
<Cell></Cell>
<Cell></Cell>
<Cell></Cell>
<Cell></Cell>
<Cell></Cell>
<Cell><Data ss:Type="Number">0</Data></Cell>
<Cell><Data ss:Type="Number">0</Data></Cell>
<Cell><Data ss:Type="Number">0</Data></Cell>
<Cell><Data ss:Type="Number">0</Data></Cell>
<Cell><Data ss:Type="Number">0</Data></Cell>
<Cell><Data ss:Type="Number">0</Data></Cell>
<Cell><Data ss:Type="Number">0</Data></Cell>
<Cell><Data ss:Type="Number">0</Data></Cell>
<Cell><Data ss:Type="Number">0.960000</Data></Cell>
<Cell><Data ss:Type="Number">4.200000</Data></Cell>
<Cell><Data ss:Type="Number">22</Data></Cell>
<Cell><Data ss:Type="Number">18</Data></Cell>
<Cell><Data ss:Type="Number">0.300000</Data></Cell>
<Cell><Data ss:Type="Number">104</Data></Cell>
<Cell><Data ss:Type="Number">3.600000</Data></Cell>
<Cell><Data ss:Type="Number">12.900000</Data></Cell>
<Cell><Data ss:Type="Number">157</Data></Cell>
<Cell><Data ss:Type="Number">339</Data></Cell>
<Cell><Data ss:Type="Number">22</Data></Cell>
<Cell><Data ss:Type="Number">988</Data></Cell>
<Cell><Data ss:Type="Number">64</Data></Cell>
<Cell></Cell>
<Cell></Cell>
<Cell></Cell>
<Cell></Cell>
<Cell></Cell>
<Cell><Data ss:Type="Number">1</Data></Cell>
<Cell></Cell>
<Cell></Cell>
<Cell></Cell>
<Cell></Cell>
<Cell></Cell>
<Cell></Cell>
<Cell></Cell>
<Cell></Cell>
<Cell></Cell>
<Cell></Cell>
<Cell></Cell>
<Cell></Cell>
<Cell></Cell>
<Cell></Cell>
<Cell></Cell>
<Cell></Cell>
<Cell><Data ss:Type="Number">0.000000</Data></Cell>
<Cell><Data ss:Type="Number">0.000000</Data></Cell>
<Cell><Data ss:Type="Number">0.000000</Data></Cell>
<Cell><Data ss:Type="Number">0.000000</Data></Cell>
<Cell><Data ss:Type="Number">0.000000</Data></Cell>
<Cell><Data ss:Type="Number">0.000000</Data></Cell>
<Cell><Data ss:Type="Number">0.000000</Data></Cell>
<Cell><Data ss:Type="Number">0.000000</Data></Cell>
<Cell><Data ss:Type="Number">0.343117</Data></Cell>
</Row>
<Row>
<Cell><Data ss:Type="Number">2448</Data></Cell>
<Cell><Data ss:Type="Number">10</Data></Cell>
<Cell><Data ss:Type="Number">0</Data></Cell>
<Cell><Data ss:Type="Number">6.670000</Data></Cell>
<Cell><Data ss:Type="Number">7.740000</Data></Cell>
<Cell><Data ss:Type="Number">8.610000</Data></Cell>
<Cell><Data ss:Type="Number">12.900000</Data></Cell>
<Cell></Cell>
<Cell></Cell>
<Cell></Cell>
<Cell></Cell>
<Cell><Data ss:Type="Number">0</Data></Cell>
<Cell><Data ss:Type="Number">0</Data></Cell>
<Cell><Data ss:Type="Number">0</Data></Cell>
<Cell><Data ss:Type="Number">0</Data></Cell>
<Cell><Data ss:Type="Number">0</Data></Cell>
<Cell><Data ss:Type="Number">0</Data></Cell>
<Cell><Data ss:Type="Number">0</Data></Cell>
<Cell><Data ss:Type="Number">0</Data></Cell>
<Cell><Data ss:Type="Number">1</Data></Cell>
<Cell><Data ss:Type="Number">0</Data></Cell>
<Cell></Cell>
<Cell></Cell>
<Cell></Cell>
<Cell></Cell>
<Cell><Data ss:Type="Number">0</Data></Cell>
<Cell><Data ss:Type="Number">0</Data></Cell>
<Cell><Data ss:Type="Number">0</Data></Cell>
<Cell><Data ss:Type="Number">0</Data></Cell>
<Cell><Data ss:Type="Number">0</Data></Cell>
<Cell><Data ss:Type="Number">0</Data></Cell>
<Cell><Data ss:Type="Number">0</Data></Cell>
<Cell><Data ss:Type="Number">0</Data></Cell>
<Cell><Data ss:Type="Number">0</Data></Cell>
<Cell></Cell>
<Cell></Cell>
<Cell></Cell>
<Cell></Cell>
<Cell></Cell>
<Cell></Cell>
<Cell></Cell>
<Cell></Cell>
<Cell></Cell>
<Cell></Cell>
<Cell></Cell>
<Cell></Cell>
<Cell></Cell>
<Cell></Cell>
<Cell></Cell>
<Cell></Cell>
<Cell></Cell>
<Cell></Cell>
<Cell><Data ss:Type="Number">0</Data></Cell>
<Cell></Cell>
<Cell><Data ss:Type="Number">86.900002</Data></Cell>
<Cell><Data ss:Type="Number">45.799999</Data></Cell>
<Cell><Data ss:Type="Number">56.500000</Data></Cell>
<Cell></Cell>
<Cell></Cell>
<Cell></Cell>
<Cell></Cell>
<Cell></Cell>
<Cell></Cell>
<Cell></Cell>
<Cell></Cell>
<Cell></Cell>
<Cell></Cell>
<Cell></Cell>
<Cell></Cell>
<Cell><Data ss:Type="Number">0.000000</Data></Cell>
<Cell><Data ss:Type="Number">0.000000</Data></Cell>
<Cell><Data ss:Type="Number">0.000000</Data></Cell>
<Cell><Data ss:Type="Number">0.000000</Data></Cell>
<Cell><Data ss:Type="Number">0.000000</Data></Cell>
<Cell><Data ss:Type="Number">0.000000</Data></Cell>
<Cell><Data ss:Type="Number">0.000000</Data></Cell>
<Cell><Data ss:Type="Number">0.000000</Data></Cell>
<Cell></Cell>
</Row>
<Row>
<Cell><Data ss:Type="Number">2448</Data></Cell>
<Cell><Data ss:Type="Number">12</Data></Cell>
<Cell><Data ss:Type="Number">0</Data></Cell>
<Cell><Data ss:Type="Number">5.650000</Data></Cell>
<Cell><Data ss:Type="Number">8.470000</Data></Cell>
<Cell></Cell>
<Cell></Cell>
<Cell><Data ss:Type="Number">1628965.000000</Data></Cell>
<Cell><Data ss:Type="Number">894.929993</Data></Cell>
<Cell><Data ss:Type="Number">2.297000</Data></Cell>
<Cell><Data ss:Type="Number">0.040140</Data></Cell>
<Cell><Data ss:Type="Number">0</Data></Cell>
<Cell><Data ss:Type="Number">0</Data></Cell>
<Cell><Data ss:Type="Number">0</Data></Cell>
<Cell><Data ss:Type="Number">1</Data></Cell>
<Cell><Data ss:Type="Number">0</Data></Cell>
<Cell><Data ss:Type="Number">0</Data></Cell>
<Cell><Data ss:Type="Number">0</Data></Cell>
<Cell><Data ss:Type="Number">0</Data></Cell>
<Cell><Data ss:Type="Number">0</Data></Cell>
<Cell><Data ss:Type="Number">0</Data></Cell>
<Cell><Data ss:Type="Number">0</Data></Cell>
<Cell><Data ss:Type="Number">0</Data></Cell>
<Cell><Data ss:Type="Number">0</Data></Cell>
<Cell><Data ss:Type="Number">0</Data></Cell>
<Cell></Cell>
<Cell><Data ss:Type="Number">0</Data></Cell>
<Cell><Data ss:Type="Number">0</Data></Cell>
<Cell><Data ss:Type="Number">0</Data></Cell>
<Cell><Data ss:Type="Number">0</Data></Cell>
<Cell><Data ss:Type="Number">0</Data></Cell>
<Cell><Data ss:Type="Number">0</Data></Cell>
<Cell><Data ss:Type="Number">0</Data></Cell>
<Cell><Data ss:Type="Number">0</Data></Cell>
<Cell><Data ss:Type="Number">1.080000</Data></Cell>
<Cell><Data ss:Type="Number">4.300000</Data></Cell>
<Cell><Data ss:Type="Number">25</Data></Cell>
<Cell><Data ss:Type="Number">19</Data></Cell>
<Cell><Data ss:Type="Number">0.400000</Data></Cell>
<Cell><Data ss:Type="Number">110</Data></Cell>
<Cell><Data ss:Type="Number">6.430000</Data></Cell>
<Cell><Data ss:Type="Number">13.300000</Data></Cell>
<Cell><Data ss:Type="Number">172</Data></Cell>
<Cell><Data ss:Type="Number">268</Data></Cell>
<Cell><Data ss:Type="Number">17</Data></Cell>
<Cell><Data ss:Type="Number">1023</Data></Cell>
<Cell><Data ss:Type="Number">66</Data></Cell>
<Cell><Data ss:Type="Number">4.662000</Data></Cell>
<Cell><Data ss:Type="Number">2.270000</Data></Cell>
<Cell><Data ss:Type="Number">65.199997</Data></Cell>
<Cell><Data ss:Type="Number">124.086906</Data></Cell>
<Cell><Data ss:Type="Number">163.224487</Data></Cell>
<Cell><Data ss:Type="Number">1</Data></Cell>
<Cell><Data ss:Type="Number">0.100000</Data></Cell>
<Cell></Cell>
<Cell></Cell>
<Cell></Cell>
<Cell><Data ss:Type="Number">0.031000</Data></Cell>
<Cell><Data ss:Type="Number">0.001630</Data></Cell>
<Cell><Data ss:Type="Number">0.433000</Data></Cell>
<Cell><Data ss:Type="Number">0.124000</Data></Cell>
<Cell><Data ss:Type="Number">0.106000</Data></Cell>
<Cell><Data ss:Type="Number">0.078400</Data></Cell>
<Cell><Data ss:Type="Number">17.799999</Data></Cell>
<Cell><Data ss:Type="Number">24.799999</Data></Cell>
<Cell><Data ss:Type="Number">1.130000</Data></Cell>
<Cell><Data ss:Type="Number">0.794000</Data></Cell>
<Cell><Data ss:Type="Number">1.160000</Data></Cell>
<Cell><Data ss:Type="Number">16.700001</Data></Cell>
<Cell><Data ss:Type="Number">0.000000</Data></Cell>
<Cell><Data ss:Type="Number">0.000000</Data></Cell>
<Cell><Data ss:Type="Number">0.000000</Data></Cell>
<Cell><Data ss:Type="Number">0.000000</Data></Cell>
<Cell><Data ss:Type="Number">0.000000</Data></Cell>
<Cell><Data ss:Type="Number">0.000000</Data></Cell>
<Cell><Data ss:Type="Number">0.000000</Data></Cell>
<Cell><Data ss:Type="Number">0.000000</Data></Cell>
<Cell><Data ss:Type="Number">0.261975</Data></Cell>
</Row>
<Row>
<Cell><Data ss:Type="Number">2448</Data></Cell>
<Cell><Data ss:Type="Number">16</Data></Cell>
<Cell><Data ss:Type="Number">0</Data></Cell>
<Cell><Data ss:Type="Number">5.600000</Data></Cell>
<Cell><Data ss:Type="Number">6.610000</Data></Cell>
<Cell></Cell>
<Cell></Cell>
<Cell><Data ss:Type="Number">1965083.000000</Data></Cell>
<Cell><Data ss:Type="Number">1153.510010</Data></Cell>
<Cell><Data ss:Type="Number">6.026000</Data></Cell>
<Cell><Data ss:Type="Number">0.034440</Data></Cell>
<Cell><Data ss:Type="Number">0</Data></Cell>
<Cell><Data ss:Type="Number">0</Data></Cell>
<Cell><Data ss:Type="Number">0</Data></Cell>
<Cell><Data ss:Type="Number">0</Data></Cell>
<Cell><Data ss:Type="Number">1</Data></Cell>
<Cell><Data ss:Type="Number">0</Data></Cell>
<Cell><Data ss:Type="Number">0</Data></Cell>
<Cell><Data ss:Type="Number">0</Data></Cell>
<Cell><Data ss:Type="Number">0</Data></Cell>
<Cell><Data ss:Type="Number">0</Data></Cell>
<Cell><Data ss:Type="Number">4</Data></Cell>
<Cell><Data ss:Type="Number">1</Data></Cell>
<Cell><Data ss:Type="Number">0</Data></Cell>
<Cell><Data ss:Type="Number">0</Data></Cell>
<Cell></Cell>
<Cell><Data ss:Type="Number">0</Data></Cell>
<Cell><Data ss:Type="Number">0</Data></Cell>
<Cell><Data ss:Type="Number">0</Data></Cell>
<Cell><Data ss:Type="Number">0</Data></Cell>
<Cell><Data ss:Type="Number">0</Data></Cell>
<Cell><Data ss:Type="Number">0</Data></Cell>
<Cell><Data ss:Type="Number">0</Data></Cell>
<Cell><Data ss:Type="Number">0</Data></Cell>
<Cell><Data ss:Type="Number">0.950000</Data></Cell>
<Cell><Data ss:Type="Number">4.200000</Data></Cell>
<Cell><Data ss:Type="Number">20</Data></Cell>
<Cell><Data ss:Type="Number">14</Data></Cell>
<Cell><Data ss:Type="Number">0.300000</Data></Cell>
<Cell><Data ss:Type="Number">108</Data></Cell>
<Cell><Data ss:Type="Number">2.420000</Data></Cell>
<Cell><Data ss:Type="Number">12.200000</Data></Cell>
<Cell><Data ss:Type="Number">148</Data></Cell>
<Cell><Data ss:Type="Number">363</Data></Cell>
<Cell><Data ss:Type="Number">22</Data></Cell>
<Cell><Data ss:Type="Number">1152</Data></Cell>
<Cell><Data ss:Type="Number">68</Data></Cell>
<Cell></Cell>
<Cell></Cell>
<Cell></Cell>
<Cell></Cell>
<Cell></Cell>
<Cell><Data ss:Type="Number">1</Data></Cell>
<Cell></Cell>
<Cell></Cell>
<Cell></Cell>
<Cell></Cell>
<Cell></Cell>
<Cell></Cell>
<Cell></Cell>
<Cell></Cell>
<Cell></Cell>
<Cell></Cell>
<Cell></Cell>
<Cell></Cell>
<Cell></Cell>
<Cell></Cell>
<Cell></Cell>
<Cell></Cell>
<Cell><Data ss:Type="Number">0.000000</Data></Cell>
<Cell><Data ss:Type="Number">0.000000</Data></Cell>
<Cell><Data ss:Type="Number">0.000000</Data></Cell>
<Cell><Data ss:Type="Number">0.000000</Data></Cell>
<Cell><Data ss:Type="Number">0.000000</Data></Cell>
<Cell><Data ss:Type="Number">0.000000</Data></Cell>
<Cell><Data ss:Type="Number">0.000000</Data></Cell>
<Cell><Data ss:Type="Number">0.000000</Data></Cell>
<Cell><Data ss:Type="Number">0.315104</Data></Cell>
</Row>
<Row>
<Cell><Data ss:Type="Number">2448</Data></Cell>
<Cell><Data ss:Type="Number">20</Data></Cell>
<Cell><Data ss:Type="Number">0</Data></Cell>
<Cell></Cell>
<Cell></Cell>
<Cell></Cell>
<Cell></Cell>
<Cell><Data ss:Type="Number">1184112.000000</Data></Cell>
<Cell><Data ss:Type="Number">1338.430054</Data></Cell>
<Cell><Data ss:Type="Number">3.554000</Data></Cell>
<Cell><Data ss:Type="Number">0.031800</Data></Cell>
<Cell><Data ss:Type="Number">0</Data></Cell>
<Cell><Data ss:Type="Number">0</Data></Cell>
<Cell><Data ss:Type="Number">0</Data></Cell>
<Cell><Data ss:Type="Number">0</Data></Cell>
<Cell><Data ss:Type="Number">0</Data></Cell>
<Cell><Data ss:Type="Number">1</Data></Cell>
<Cell><Data ss:Type="Number">0</Data></Cell>
<Cell><Data ss:Type="Number">0</Data></Cell>
<Cell><Data ss:Type="Number">0</Data></Cell>
<Cell><Data ss:Type="Number">0</Data></Cell>
<Cell><Data ss:Type="Number">8</Data></Cell>
<Cell><Data ss:Type="Number">0</Data></Cell>
<Cell><Data ss:Type="Number">1</Data></Cell>
<Cell><Data ss:Type="Number">0</Data></Cell>
<Cell></Cell>
<Cell><Data ss:Type="Number">0</Data></Cell>
<Cell><Data ss:Type="Number">0</Data></Cell>
<Cell><Data ss:Type="Number">0</Data></Cell>
<Cell><Data ss:Type="Number">0</Data></Cell>
<Cell><Data ss:Type="Number">0</Data></Cell>
<Cell><Data ss:Type="Number">0</Data></Cell>
<Cell><Data ss:Type="Number">0</Data></Cell>
<Cell><Data ss:Type="Number">0</Data></Cell>
<Cell><Data ss:Type="Number">1.050000</Data></Cell>
<Cell><Data ss:Type="Number">4.100000</Data></Cell>
<Cell><Data ss:Type="Number">23</Data></Cell>
<Cell><Data ss:Type="Number">16</Data></Cell>
<Cell><Data ss:Type="Number">0.300000</Data></Cell>
<Cell><Data ss:Type="Number">102</Data></Cell>
<Cell><Data ss:Type="Number">3.660000</Data></Cell>
<Cell><Data ss:Type="Number">13.100000</Data></Cell>
<Cell><Data ss:Type="Number">170</Data></Cell>
<Cell><Data ss:Type="Number">384</Data></Cell>
<Cell><Data ss:Type="Number">22</Data></Cell>
<Cell><Data ss:Type="Number">1178</Data></Cell>
<Cell><Data ss:Type="Number">67</Data></Cell>
<Cell></Cell>
<Cell></Cell>
<Cell></Cell>
<Cell></Cell>
<Cell></Cell>
<Cell><Data ss:Type="Number">1</Data></Cell>
<Cell></Cell>
<Cell></Cell>
<Cell></Cell>
<Cell></Cell>
<Cell></Cell>
<Cell></Cell>
<Cell></Cell>
<Cell></Cell>
<Cell></Cell>
<Cell></Cell>
<Cell></Cell>
<Cell></Cell>
<Cell></Cell>
<Cell></Cell>
<Cell></Cell>
<Cell></Cell>
<Cell><Data ss:Type="Number">0.000000</Data></Cell>
<Cell><Data ss:Type="Number">0.000000</Data></Cell>
<Cell><Data ss:Type="Number">0.000000</Data></Cell>
<Cell><Data ss:Type="Number">0.000000</Data></Cell>
<Cell><Data ss:Type="Number">0.000000</Data></Cell>
<Cell><Data ss:Type="Number">0.000000</Data></Cell>
<Cell><Data ss:Type="Number">0.000000</Data></Cell>
<Cell><Data ss:Type="Number">0.000000</Data></Cell>
<Cell><Data ss:Type="Number">0.325976</Data></Cell>
</Row>
<Row>
<Cell><Data ss:Type="Number">2448</Data></Cell>
<Cell><Data ss:Type="Number">22</Data></Cell>
<Cell><Data ss:Type="Number">0</Data></Cell>
<Cell><Data ss:Type="Number">6.910000</Data></Cell>
<Cell><Data ss:Type="Number">5.150000</Data></Cell>
<Cell><Data ss:Type="Number">7.680000</Data></Cell>
<Cell><Data ss:Type="Number">19.799999</Data></Cell>
<Cell></Cell>
<Cell></Cell>
<Cell></Cell>
<Cell></Cell>
<Cell><Data ss:Type="Number">0</Data></Cell>
<Cell><Data ss:Type="Number">0</Data></Cell>
<Cell><Data ss:Type="Number">0</Data></Cell>
<Cell><Data ss:Type="Number">0</Data></Cell>
<Cell><Data ss:Type="Number">0</Data></Cell>
<Cell><Data ss:Type="Number">0</Data></Cell>
<Cell><Data ss:Type="Number">0</Data></Cell>
<Cell><Data ss:Type="Number">0</Data></Cell>
<Cell><Data ss:Type="Number">0</Data></Cell>
<Cell><Data ss:Type="Number">1</Data></Cell>
<Cell></Cell>
<Cell></Cell>
<Cell></Cell>
<Cell></Cell>
<Cell><Data ss:Type="Number">12</Data></Cell>
<Cell><Data ss:Type="Number">0</Data></Cell>
<Cell><Data ss:Type="Number">0</Data></Cell>
<Cell><Data ss:Type="Number">0</Data></Cell>
<Cell><Data ss:Type="Number">0</Data></Cell>
<Cell><Data ss:Type="Number">0</Data></Cell>
<Cell><Data ss:Type="Number">0</Data></Cell>
<Cell><Data ss:Type="Number">0</Data></Cell>
<Cell><Data ss:Type="Number">0</Data></Cell>
<Cell></Cell>
<Cell></Cell>
<Cell></Cell>
<Cell></Cell>
<Cell></Cell>
<Cell></Cell>
<Cell></Cell>
<Cell></Cell>
<Cell></Cell>
<Cell></Cell>
<Cell></Cell>
<Cell></Cell>
<Cell></Cell>
<Cell></Cell>
<Cell></Cell>
<Cell></Cell>
<Cell></Cell>
<Cell></Cell>
<Cell><Data ss:Type="Number">0</Data></Cell>
<Cell></Cell>
<Cell><Data ss:Type="Number">86.699997</Data></Cell>
<Cell><Data ss:Type="Number">45.099998</Data></Cell>
<Cell><Data ss:Type="Number">50.000000</Data></Cell>
<Cell></Cell>
<Cell></Cell>
<Cell></Cell>
<Cell></Cell>
<Cell></Cell>
<Cell></Cell>
<Cell></Cell>
<Cell></Cell>
<Cell></Cell>
<Cell></Cell>
<Cell></Cell>
<Cell></Cell>
<Cell><Data ss:Type="Number">0.000000</Data></Cell>
<Cell><Data ss:Type="Number">0.000000</Data></Cell>
<Cell><Data ss:Type="Number">0.000000</Data></Cell>
<Cell><Data ss:Type="Number">0.000000</Data></Cell>
<Cell><Data ss:Type="Number">0.000000</Data></Cell>
<Cell><Data ss:Type="Number">0.000000</Data></Cell>
<Cell><Data ss:Type="Number">0.000000</Data></Cell>
<Cell><Data ss:Type="Number">0.000000</Data></Cell>
<Cell></Cell>
</Row>
<Row>
<Cell><Data ss:Type="Number">2448</Data></Cell>
<Cell><Data ss:Type="Number">24</Data></Cell>
<Cell><Data ss:Type="Number">0</Data></Cell>
<Cell><Data ss:Type="Number">7.550000</Data></Cell>
<Cell><Data ss:Type="Number">8.550000</Data></Cell>
<Cell></Cell>
<Cell></Cell>
<Cell><Data ss:Type="Number">2234555.000000</Data></Cell>
<Cell><Data ss:Type="Number">281.279999</Data></Cell>
<Cell><Data ss:Type="Number">2.855000</Data></Cell>
<Cell><Data ss:Type="Number">0.036060</Data></Cell>
<Cell><Data ss:Type="Number">0</Data></Cell>
<Cell><Data ss:Type="Number">0</Data></Cell>
<Cell><Data ss:Type="Number">0</Data></Cell>
<Cell><Data ss:Type="Number">0</Data></Cell>
<Cell><Data ss:Type="Number">0</Data></Cell>
<Cell><Data ss:Type="Number">0</Data></Cell>
<Cell><Data ss:Type="Number">1</Data></Cell>
<Cell><Data ss:Type="Number">0</Data></Cell>
<Cell><Data ss:Type="Number">0</Data></Cell>
<Cell><Data ss:Type="Number">0</Data></Cell>
<Cell><Data ss:Type="Number">12</Data></Cell>
<Cell><Data ss:Type="Number">0</Data></Cell>
<Cell><Data ss:Type="Number">0</Data></Cell>
<Cell><Data ss:Type="Number">1</Data></Cell>
<Cell></Cell>
<Cell><Data ss:Type="Number">0</Data></Cell>
<Cell><Data ss:Type="Number">0</Data></Cell>
<Cell><Data ss:Type="Number">0</Data></Cell>
<Cell><Data ss:Type="Number">0</Data></Cell>
<Cell><Data ss:Type="Number">0</Data></Cell>
<Cell><Data ss:Type="Number">0</Data></Cell>
<Cell><Data ss:Type="Number">0</Data></Cell>
<Cell><Data ss:Type="Number">0</Data></Cell>
<Cell><Data ss:Type="Number">1.000000</Data></Cell>
<Cell><Data ss:Type="Number">4.300000</Data></Cell>
<Cell><Data ss:Type="Number">22</Data></Cell>
<Cell><Data ss:Type="Number">14</Data></Cell>
<Cell><Data ss:Type="Number">0.500000</Data></Cell>
<Cell><Data ss:Type="Number">115</Data></Cell>
<Cell><Data ss:Type="Number">4.410000</Data></Cell>
<Cell><Data ss:Type="Number">13.100000</Data></Cell>
<Cell><Data ss:Type="Number">166</Data></Cell>
<Cell><Data ss:Type="Number">316</Data></Cell>
<Cell><Data ss:Type="Number">19</Data></Cell>
<Cell><Data ss:Type="Number">1125</Data></Cell>
<Cell><Data ss:Type="Number">67</Data></Cell>
<Cell><Data ss:Type="Number">4.534000</Data></Cell>
<Cell><Data ss:Type="Number">2.850000</Data></Cell>
<Cell><Data ss:Type="Number">57.000000</Data></Cell>
<Cell><Data ss:Type="Number">162.469498</Data></Cell>
<Cell><Data ss:Type="Number">31.538301</Data></Cell>
<Cell><Data ss:Type="Number">1</Data></Cell>
<Cell><Data ss:Type="Number">0.268120</Data></Cell>
<Cell></Cell>
<Cell></Cell>
<Cell></Cell>
<Cell><Data ss:Type="Number">0.026800</Data></Cell>
<Cell><Data ss:Type="Number">0.673000</Data></Cell>
<Cell><Data ss:Type="Number">0.345000</Data></Cell>
<Cell><Data ss:Type="Number">0.017300</Data></Cell>
<Cell><Data ss:Type="Number">0.092000</Data></Cell>
<Cell><Data ss:Type="Number">0.140000</Data></Cell>
<Cell><Data ss:Type="Number">10.300000</Data></Cell>
<Cell><Data ss:Type="Number">19.400000</Data></Cell>
<Cell><Data ss:Type="Number">3.310000</Data></Cell>
<Cell><Data ss:Type="Number">0.674000</Data></Cell>
<Cell><Data ss:Type="Number">0.994000</Data></Cell>
<Cell><Data ss:Type="Number">3.980000</Data></Cell>
<Cell><Data ss:Type="Number">0.000000</Data></Cell>
<Cell><Data ss:Type="Number">0.000000</Data></Cell>
<Cell><Data ss:Type="Number">0.000000</Data></Cell>
<Cell><Data ss:Type="Number">0.000000</Data></Cell>
<Cell><Data ss:Type="Number">0.000000</Data></Cell>
<Cell><Data ss:Type="Number">0.000000</Data></Cell>
<Cell><Data ss:Type="Number">0.000000</Data></Cell>
<Cell><Data ss:Type="Number">0.000000</Data></Cell>
<Cell><Data ss:Type="Number">0.280889</Data></Cell>
</Row>
<Row>
<Cell><Data ss:Type="Number">3019</Data></Cell>
<Cell><Data ss:Type="Number">0</Data></Cell>
<Cell><Data ss:Type="Number">0</Data></Cell>
<Cell></Cell>
<Cell></Cell>
<Cell></Cell>
<Cell></Cell>
<Cell><Data ss:Type="Number">1273656.000000</Data></Cell>
<Cell><Data ss:Type="Number">235.449997</Data></Cell>
<Cell><Data ss:Type="Number">0.293000</Data></Cell>
<Cell><Data ss:Type="Number">0.051940</Data></Cell>
<Cell><Data ss:Type="Number">1</Data></Cell>
<Cell><Data ss:Type="Number">0</Data></Cell>
<Cell><Data ss:Type="Number">0</Data></Cell>
<Cell><Data ss:Type="Number">0</Data></Cell>
<Cell><Data ss:Type="Number">0</Data></Cell>
<Cell><Data ss:Type="Number">0</Data></Cell>
<Cell><Data ss:Type="Number">0</Data></Cell>
<Cell><Data ss:Type="Number">0</Data></Cell>
<Cell><Data ss:Type="Number">0</Data></Cell>
<Cell><Data ss:Type="Number">0</Data></Cell>
<Cell></Cell>
<Cell></Cell>
<Cell></Cell>
<Cell></Cell>
<Cell></Cell>
<Cell><Data ss:Type="Number">0</Data></Cell>
<Cell><Data ss:Type="Number">0</Data></Cell>
<Cell><Data ss:Type="Number">0</Data></Cell>
<Cell><Data ss:Type="Number">0</Data></Cell>
<Cell><Data ss:Type="Number">0</Data></Cell>
<Cell><Data ss:Type="Number">0</Data></Cell>
<Cell><Data ss:Type="Number">0</Data></Cell>
<Cell><Data ss:Type="Number">0</Data></Cell>
<Cell><Data ss:Type="Number">1.130000</Data></Cell>
<Cell><Data ss:Type="Number">4.500000</Data></Cell>
<Cell><Data ss:Type="Number">32</Data></Cell>
<Cell><Data ss:Type="Number">37</Data></Cell>
<Cell><Data ss:Type="Number">0.400000</Data></Cell>
<Cell><Data ss:Type="Number">65</Data></Cell>
<Cell><Data ss:Type="Number">1.370000</Data></Cell>
<Cell><Data ss:Type="Number">12.000000</Data></Cell>
<Cell><Data ss:Type="Number">251</Data></Cell>
<Cell><Data ss:Type="Number">154</Data></Cell>
<Cell><Data ss:Type="Number">13</Data></Cell>
<Cell><Data ss:Type="Number">647</Data></Cell>
<Cell><Data ss:Type="Number">54</Data></Cell>
<Cell></Cell>
<Cell></Cell>
<Cell></Cell>
<Cell></Cell>
<Cell></Cell>
<Cell><Data ss:Type="Number">1</Data></Cell>
<Cell><Data ss:Type="Number">2.291866</Data></Cell>
<Cell></Cell>
<Cell></Cell>
<Cell></Cell>
<Cell></Cell>
<Cell></Cell>
<Cell></Cell>
<Cell></Cell>
<Cell></Cell>
<Cell></Cell>
<Cell></Cell>
<Cell></Cell>
<Cell></Cell>
<Cell></Cell>
<Cell></Cell>
<Cell></Cell>
<Cell><Data ss:Type="Number">0.000000</Data></Cell>
<Cell><Data ss:Type="Number">0.000000</Data></Cell>
<Cell><Data ss:Type="Number">0.000000</Data></Cell>
<Cell><Data ss:Type="Number">0.000000</Data></Cell>
<Cell><Data ss:Type="Number">0.000000</Data></Cell>
<Cell><Data ss:Type="Number">0.000000</Data></Cell>
<Cell><Data ss:Type="Number">0.000000</Data></Cell>
<Cell><Data ss:Type="Number">0.000000</Data></Cell>
<Cell><Data ss:Type="Number">0.238022</Data></Cell>
</Row>
<Row>
<Cell><Data ss:Type="Number">3019</Data></Cell>
<Cell><Data ss:Type="Number">4</Data></Cell>
<Cell><Data ss:Type="Number">0</Data></Cell>
<Cell><Data ss:Type="Number">6.340000</Data></Cell>
<Cell><Data ss:Type="Number">17.100000</Data></Cell>
<Cell></Cell>
<Cell></Cell>
<Cell><Data ss:Type="Number">1566959.000000</Data></Cell>
<Cell><Data ss:Type="Number">225.250000</Data></Cell>
<Cell><Data ss:Type="Number">0.770000</Data></Cell>
<Cell><Data ss:Type="Number">0.049590</Data></Cell>
<Cell><Data ss:Type="Number">0</Data></Cell>
<Cell><Data ss:Type="Number">1</Data></Cell>
<Cell><Data ss:Type="Number">0</Data></Cell>
<Cell><Data ss:Type="Number">0</Data></Cell>
<Cell><Data ss:Type="Number">0</Data></Cell>
<Cell><Data ss:Type="Number">0</Data></Cell>
<Cell><Data ss:Type="Number">0</Data></Cell>
<Cell><Data ss:Type="Number">0</Data></Cell>
<Cell><Data ss:Type="Number">0</Data></Cell>
<Cell><Data ss:Type="Number">0</Data></Cell>
<Cell></Cell>
<Cell></Cell>
<Cell></Cell>
<Cell></Cell>
<Cell></Cell>
<Cell><Data ss:Type="Number">0</Data></Cell>
<Cell><Data ss:Type="Number">0</Data></Cell>
<Cell><Data ss:Type="Number">0</Data></Cell>
<Cell><Data ss:Type="Number">0</Data></Cell>
<Cell><Data ss:Type="Number">0</Data></Cell>
<Cell><Data ss:Type="Number">0</Data></Cell>
<Cell><Data ss:Type="Number">0</Data></Cell>
<Cell><Data ss:Type="Number">0</Data></Cell>
<Cell><Data ss:Type="Number">1.090000</Data></Cell>
<Cell><Data ss:Type="Number">4.200000</Data></Cell>
<Cell><Data ss:Type="Number">56</Data></Cell>
<Cell><Data ss:Type="Number">73</Data></Cell>
<Cell><Data ss:Type="Number">0.300000</Data></Cell>
<Cell><Data ss:Type="Number">58</Data></Cell>
<Cell><Data ss:Type="Number">1.050000</Data></Cell>
<Cell><Data ss:Type="Number">12.000000</Data></Cell>
<Cell><Data ss:Type="Number">208</Data></Cell>
<Cell><Data ss:Type="Number">144</Data></Cell>
<Cell><Data ss:Type="Number">14</Data></Cell>
<Cell><Data ss:Type="Number">549</Data></Cell>
<Cell><Data ss:Type="Number">54</Data></Cell>
<Cell></Cell>
<Cell></Cell>
<Cell></Cell>
<Cell></Cell>
<Cell></Cell>
<Cell><Data ss:Type="Number">1</Data></Cell>
<Cell><Data ss:Type="Number">0.300000</Data></Cell>
<Cell></Cell>
<Cell></Cell>
<Cell></Cell>
<Cell></Cell>
<Cell></Cell>
<Cell></Cell>
<Cell></Cell>
<Cell></Cell>
<Cell></Cell>
<Cell></Cell>
<Cell></Cell>
<Cell></Cell>
<Cell></Cell>
<Cell></Cell>
<Cell></Cell>
<Cell><Data ss:Type="Number">0.000000</Data></Cell>
<Cell><Data ss:Type="Number">0.000000</Data></Cell>
<Cell><Data ss:Type="Number">0.000000</Data></Cell>
<Cell><Data ss:Type="Number">0.000000</Data></Cell>
<Cell><Data ss:Type="Number">0.000000</Data></Cell>
<Cell><Data ss:Type="Number">0.000000</Data></Cell>
<Cell><Data ss:Type="Number">0.000000</Data></Cell>
<Cell><Data ss:Type="Number">0.000000</Data></Cell>
<Cell><Data ss:Type="Number">0.262295</Data></Cell>
</Row>
<Row>
<Cell><Data ss:Type="Number">3019</Data></Cell>
<Cell><Data ss:Type="Number">8</Data></Cell>
<Cell><Data ss:Type="Number">0</Data></Cell>
<Cell></Cell>
<Cell></Cell>
<Cell></Cell>
<Cell></Cell>
<Cell><Data ss:Type="Number">1481455.000000</Data></Cell>
<Cell><Data ss:Type="Number">202.720001</Data></Cell>
<Cell><Data ss:Type="Number">0.642000</Data></Cell>
<Cell><Data ss:Type="Number">0.063800</Data></Cell>
<Cell><Data ss:Type="Number">0</Data></Cell>
<Cell><Data ss:Type="Number">0</Data></Cell>
<Cell><Data ss:Type="Number">1</Data></Cell>
<Cell><Data ss:Type="Number">0</Data></Cell>
<Cell><Data ss:Type="Number">0</Data></Cell>
<Cell><Data ss:Type="Number">0</Data></Cell>
<Cell><Data ss:Type="Number">0</Data></Cell>
<Cell><Data ss:Type="Number">0</Data></Cell>
<Cell><Data ss:Type="Number">0</Data></Cell>
<Cell><Data ss:Type="Number">0</Data></Cell>
<Cell></Cell>
<Cell></Cell>
<Cell></Cell>
<Cell></Cell>
<Cell></Cell>
<Cell><Data ss:Type="Number">0</Data></Cell>
<Cell><Data ss:Type="Number">0</Data></Cell>
<Cell><Data ss:Type="Number">0</Data></Cell>
<Cell><Data ss:Type="Number">0</Data></Cell>
<Cell><Data ss:Type="Number">0</Data></Cell>
<Cell><Data ss:Type="Number">0</Data></Cell>
<Cell><Data ss:Type="Number">0</Data></Cell>
<Cell><Data ss:Type="Number">0</Data></Cell>
<Cell><Data ss:Type="Number">1.160000</Data></Cell>
<Cell><Data ss:Type="Number">4.600000</Data></Cell>
<Cell><Data ss:Type="Number">29</Data></Cell>
<Cell><Data ss:Type="Number">41</Data></Cell>
<Cell><Data ss:Type="Number">0.500000</Data></Cell>
<Cell><Data ss:Type="Number">56</Data></Cell>
<Cell><Data ss:Type="Number">2.290000</Data></Cell>
<Cell><Data ss:Type="Number">11.800000</Data></Cell>
<Cell><Data ss:Type="Number">247</Data></Cell>
<Cell><Data ss:Type="Number">165</Data></Cell>
<Cell><Data ss:Type="Number">11</Data></Cell>
<Cell><Data ss:Type="Number">842</Data></Cell>
<Cell><Data ss:Type="Number">56</Data></Cell>
<Cell></Cell>
<Cell></Cell>
<Cell></Cell>
<Cell></Cell>
<Cell></Cell>
<Cell><Data ss:Type="Number">1</Data></Cell>
<Cell></Cell>
<Cell></Cell>
<Cell></Cell>
<Cell></Cell>
<Cell></Cell>
<Cell></Cell>
<Cell></Cell>
<Cell></Cell>
<Cell></Cell>
<Cell></Cell>
<Cell></Cell>
<Cell></Cell>
<Cell></Cell>
<Cell></Cell>
<Cell></Cell>
<Cell></Cell>
<Cell><Data ss:Type="Number">0.000000</Data></Cell>
<Cell><Data ss:Type="Number">0.000000</Data></Cell>
<Cell><Data ss:Type="Number">0.000000</Data></Cell>
<Cell><Data ss:Type="Number">0.000000</Data></Cell>
<Cell><Data ss:Type="Number">0.000000</Data></Cell>
<Cell><Data ss:Type="Number">0.000000</Data></Cell>
<Cell><Data ss:Type="Number">0.000000</Data></Cell>
<Cell><Data ss:Type="Number">0.000000</Data></Cell>
<Cell><Data ss:Type="Number">0.195962</Data></Cell>
</Row>
<Row>
<Cell><Data ss:Type="Number">3019</Data></Cell>
<Cell><Data ss:Type="Number">12</Data></Cell>
<Cell><Data ss:Type="Number">0</Data></Cell>
<Cell><Data ss:Type="Number">3.590000</Data></Cell>
<Cell><Data ss:Type="Number">25.100000</Data></Cell>
<Cell></Cell>
<Cell></Cell>
<Cell><Data ss:Type="Number">73529.226563</Data></Cell>
<Cell><Data ss:Type="Number">201.149994</Data></Cell>
<Cell><Data ss:Type="Number">1.021000</Data></Cell>
<Cell><Data ss:Type="Number">0.049940</Data></Cell>
<Cell><Data ss:Type="Number">0</Data></Cell>
<Cell><Data ss:Type="Number">0</Data></Cell>
<Cell><Data ss:Type="Number">0</Data></Cell>
<Cell><Data ss:Type="Number">1</Data></Cell>
<Cell><Data ss:Type="Number">0</Data></Cell>
<Cell><Data ss:Type="Number">0</Data></Cell>
<Cell><Data ss:Type="Number">0</Data></Cell>
<Cell><Data ss:Type="Number">0</Data></Cell>
<Cell><Data ss:Type="Number">0</Data></Cell>
<Cell><Data ss:Type="Number">0</Data></Cell>
<Cell><Data ss:Type="Number">0</Data></Cell>
<Cell><Data ss:Type="Number">0</Data></Cell>
<Cell><Data ss:Type="Number">0</Data></Cell>
<Cell><Data ss:Type="Number">0</Data></Cell>
<Cell></Cell>
<Cell><Data ss:Type="Number">0</Data></Cell>
<Cell><Data ss:Type="Number">0</Data></Cell>
<Cell><Data ss:Type="Number">0</Data></Cell>
<Cell><Data ss:Type="Number">0</Data></Cell>
<Cell><Data ss:Type="Number">0</Data></Cell>
<Cell><Data ss:Type="Number">0</Data></Cell>
<Cell><Data ss:Type="Number">0</Data></Cell>
<Cell><Data ss:Type="Number">0</Data></Cell>
<Cell><Data ss:Type="Number">1.300000</Data></Cell>
<Cell><Data ss:Type="Number">4.600000</Data></Cell>
<Cell><Data ss:Type="Number">35</Data></Cell>
<Cell><Data ss:Type="Number">31</Data></Cell>
<Cell><Data ss:Type="Number">0.600000</Data></Cell>
<Cell><Data ss:Type="Number">56</Data></Cell>
<Cell><Data ss:Type="Number">1.200000</Data></Cell>
<Cell><Data ss:Type="Number">12.100000</Data></Cell>
<Cell><Data ss:Type="Number">254</Data></Cell>
<Cell><Data ss:Type="Number">151</Data></Cell>
<Cell><Data ss:Type="Number">13</Data></Cell>
<Cell><Data ss:Type="Number">587</Data></Cell>
<Cell><Data ss:Type="Number">51</Data></Cell>
<Cell></Cell>
<Cell></Cell>
<Cell></Cell>
<Cell></Cell>
<Cell></Cell>
<Cell><Data ss:Type="Number">1</Data></Cell>
<Cell><Data ss:Type="Number">0.765443</Data></Cell>
<Cell></Cell>
<Cell></Cell>
<Cell></Cell>
<Cell><Data ss:Type="Number">0.467000</Data></Cell>
<Cell><Data ss:Type="Number">1.020000</Data></Cell>
<Cell><Data ss:Type="Number">1.080000</Data></Cell>
<Cell><Data ss:Type="Number">0.065900</Data></Cell>
<Cell><Data ss:Type="Number">0.203000</Data></Cell>
<Cell><Data ss:Type="Number">0.442000</Data></Cell>
<Cell><Data ss:Type="Number">20.700001</Data></Cell>
<Cell><Data ss:Type="Number">36.299999</Data></Cell>
<Cell><Data ss:Type="Number">2.410000</Data></Cell>
<Cell><Data ss:Type="Number">0.741000</Data></Cell>
<Cell><Data ss:Type="Number">2.000000</Data></Cell>
<Cell><Data ss:Type="Number">10.500000</Data></Cell>
<Cell><Data ss:Type="Number">0.000000</Data></Cell>
<Cell><Data ss:Type="Number">0.000000</Data></Cell>
<Cell><Data ss:Type="Number">0.000000</Data></Cell>
<Cell><Data ss:Type="Number">0.000000</Data></Cell>
<Cell><Data ss:Type="Number">0.000000</Data></Cell>
<Cell><Data ss:Type="Number">0.000000</Data></Cell>
<Cell><Data ss:Type="Number">0.000000</Data></Cell>
<Cell><Data ss:Type="Number">0.000000</Data></Cell>
<Cell><Data ss:Type="Number">0.257240</Data></Cell>
</Row>
<Row>
<Cell><Data ss:Type="Number">3019</Data></Cell>
<Cell><Data ss:Type="Number">16</Data></Cell>
<Cell><Data ss:Type="Number">0</Data></Cell>
<Cell></Cell>
<Cell></Cell>
<Cell></Cell>
<Cell></Cell>
<Cell><Data ss:Type="Number">1655512.000000</Data></Cell>
<Cell><Data ss:Type="Number">252.419998</Data></Cell>
<Cell><Data ss:Type="Number">0.816000</Data></Cell>
<Cell><Data ss:Type="Number">0.046110</Data></Cell>
<Cell><Data ss:Type="Number">0</Data></Cell>
<Cell><Data ss:Type="Number">0</Data></Cell>
<Cell><Data ss:Type="Number">0</Data></Cell>
<Cell><Data ss:Type="Number">0</Data></Cell>
<Cell><Data ss:Type="Number">1</Data></Cell>
<Cell><Data ss:Type="Number">0</Data></Cell>
<Cell><Data ss:Type="Number">0</Data></Cell>
<Cell><Data ss:Type="Number">0</Data></Cell>
<Cell><Data ss:Type="Number">0</Data></Cell>
<Cell><Data ss:Type="Number">0</Data></Cell>
<Cell><Data ss:Type="Number">4</Data></Cell>
<Cell><Data ss:Type="Number">1</Data></Cell>
<Cell><Data ss:Type="Number">0</Data></Cell>
<Cell><Data ss:Type="Number">0</Data></Cell>
<Cell></Cell>
<Cell><Data ss:Type="Number">0</Data></Cell>
<Cell><Data ss:Type="Number">0</Data></Cell>
<Cell><Data ss:Type="Number">0</Data></Cell>
<Cell><Data ss:Type="Number">0</Data></Cell>
<Cell><Data ss:Type="Number">0</Data></Cell>
<Cell><Data ss:Type="Number">0</Data></Cell>
<Cell><Data ss:Type="Number">0</Data></Cell>
<Cell><Data ss:Type="Number">0</Data></Cell>
<Cell><Data ss:Type="Number">1.130000</Data></Cell>
<Cell><Data ss:Type="Number">4.500000</Data></Cell>
<Cell><Data ss:Type="Number">34</Data></Cell>
<Cell><Data ss:Type="Number">33</Data></Cell>
<Cell><Data ss:Type="Number">0.500000</Data></Cell>
<Cell><Data ss:Type="Number">63</Data></Cell>
<Cell><Data ss:Type="Number">1.520000</Data></Cell>
<Cell><Data ss:Type="Number">11.500000</Data></Cell>
<Cell><Data ss:Type="Number">274</Data></Cell>
<Cell><Data ss:Type="Number">169</Data></Cell>
<Cell><Data ss:Type="Number">13</Data></Cell>
<Cell><Data ss:Type="Number">719</Data></Cell>
<Cell><Data ss:Type="Number">53</Data></Cell>
<Cell></Cell>
<Cell></Cell>
<Cell></Cell>
<Cell></Cell>
<Cell></Cell>
<Cell><Data ss:Type="Number">1</Data></Cell>
<Cell><Data ss:Type="Number">0.371055</Data></Cell>
<Cell></Cell>
<Cell></Cell>
<Cell></Cell>
<Cell></Cell>
<Cell></Cell>
<Cell></Cell>
<Cell></Cell>
<Cell></Cell>
<Cell></Cell>
<Cell></Cell>
<Cell></Cell>
<Cell></Cell>
<Cell></Cell>
<Cell></Cell>
<Cell></Cell>
<Cell><Data ss:Type="Number">0.000000</Data></Cell>
<Cell><Data ss:Type="Number">0.000000</Data></Cell>
<Cell><Data ss:Type="Number">0.000000</Data></Cell>
<Cell><Data ss:Type="Number">0.000000</Data></Cell>
<Cell><Data ss:Type="Number">0.000000</Data></Cell>
<Cell><Data ss:Type="Number">0.000000</Data></Cell>
<Cell><Data ss:Type="Number">0.000000</Data></Cell>
<Cell><Data ss:Type="Number">0.000000</Data></Cell>
<Cell><Data ss:Type="Number">0.235049</Data></Cell>
</Row>
<Row>
<Cell><Data ss:Type="Number">3019</Data></Cell>
<Cell><Data ss:Type="Number">20</Data></Cell>
<Cell><Data ss:Type="Number">0</Data></Cell>
<Cell></Cell>
<Cell></Cell>
<Cell></Cell>
<Cell></Cell>
<Cell><Data ss:Type="Number">1496338.000000</Data></Cell>
<Cell><Data ss:Type="Number">239.720001</Data></Cell>
<Cell><Data ss:Type="Number">1.977000</Data></Cell>
<Cell><Data ss:Type="Number">0.052210</Data></Cell>
<Cell><Data ss:Type="Number">0</Data></Cell>
<Cell><Data ss:Type="Number">0</Data></Cell>
<Cell><Data ss:Type="Number">0</Data></Cell>
<Cell><Data ss:Type="Number">0</Data></Cell>
<Cell><Data ss:Type="Number">0</Data></Cell>
<Cell><Data ss:Type="Number">1</Data></Cell>
<Cell><Data ss:Type="Number">0</Data></Cell>
<Cell><Data ss:Type="Number">0</Data></Cell>
<Cell><Data ss:Type="Number">0</Data></Cell>
<Cell><Data ss:Type="Number">0</Data></Cell>
<Cell><Data ss:Type="Number">8</Data></Cell>
<Cell><Data ss:Type="Number">0</Data></Cell>
<Cell><Data ss:Type="Number">1</Data></Cell>
<Cell><Data ss:Type="Number">0</Data></Cell>
<Cell></Cell>
<Cell><Data ss:Type="Number">0</Data></Cell>
<Cell><Data ss:Type="Number">0</Data></Cell>
<Cell><Data ss:Type="Number">0</Data></Cell>
<Cell><Data ss:Type="Number">0</Data></Cell>
<Cell><Data ss:Type="Number">0</Data></Cell>
<Cell><Data ss:Type="Number">0</Data></Cell>
<Cell><Data ss:Type="Number">0</Data></Cell>
<Cell><Data ss:Type="Number">0</Data></Cell>
<Cell><Data ss:Type="Number">1.070000</Data></Cell>
<Cell><Data ss:Type="Number">4.500000</Data></Cell>
<Cell><Data ss:Type="Number">29</Data></Cell>
<Cell><Data ss:Type="Number">31</Data></Cell>
<Cell><Data ss:Type="Number">0.400000</Data></Cell>
<Cell><Data ss:Type="Number">63</Data></Cell>
<Cell><Data ss:Type="Number">1.770000</Data></Cell>
<Cell><Data ss:Type="Number">11.600000</Data></Cell>
<Cell><Data ss:Type="Number">236</Data></Cell>
<Cell><Data ss:Type="Number">140</Data></Cell>
<Cell><Data ss:Type="Number">10</Data></Cell>
<Cell><Data ss:Type="Number">749</Data></Cell>
<Cell><Data ss:Type="Number">54</Data></Cell>
<Cell></Cell>
<Cell></Cell>
<Cell></Cell>
<Cell></Cell>
<Cell></Cell>
<Cell><Data ss:Type="Number">1</Data></Cell>
<Cell></Cell>
<Cell></Cell>
<Cell></Cell>
<Cell></Cell>
<Cell></Cell>
<Cell></Cell>
<Cell></Cell>
<Cell></Cell>
<Cell></Cell>
<Cell></Cell>
<Cell></Cell>
<Cell></Cell>
<Cell></Cell>
<Cell></Cell>
<Cell></Cell>
<Cell></Cell>
<Cell><Data ss:Type="Number">0.000000</Data></Cell>
<Cell><Data ss:Type="Number">0.000000</Data></Cell>
<Cell><Data ss:Type="Number">0.000000</Data></Cell>
<Cell><Data ss:Type="Number">0.000000</Data></Cell>
<Cell><Data ss:Type="Number">0.000000</Data></Cell>
<Cell><Data ss:Type="Number">0.000000</Data></Cell>
<Cell><Data ss:Type="Number">0.000000</Data></Cell>
<Cell><Data ss:Type="Number">0.000000</Data></Cell>
<Cell><Data ss:Type="Number">0.186916</Data></Cell>
</Row>
<Row>
<Cell><Data ss:Type="Number">3019</Data></Cell>
<Cell><Data ss:Type="Number">24</Data></Cell>
<Cell><Data ss:Type="Number">0</Data></Cell>
<Cell></Cell>
<Cell></Cell>
<Cell></Cell>
<Cell></Cell>
<Cell><Data ss:Type="Number">1220561.000000</Data></Cell>
<Cell><Data ss:Type="Number">214.000000</Data></Cell>
<Cell><Data ss:Type="Number">0.698000</Data></Cell>
<Cell><Data ss:Type="Number">0.056710</Data></Cell>
<Cell><Data ss:Type="Number">0</Data></Cell>
<Cell><Data ss:Type="Number">0</Data></Cell>
<Cell><Data ss:Type="Number">0</Data></Cell>
<Cell><Data ss:Type="Number">0</Data></Cell>
<Cell><Data ss:Type="Number">0</Data></Cell>
<Cell><Data ss:Type="Number">0</Data></Cell>
<Cell><Data ss:Type="Number">1</Data></Cell>
<Cell><Data ss:Type="Number">0</Data></Cell>
<Cell><Data ss:Type="Number">0</Data></Cell>
<Cell><Data ss:Type="Number">0</Data></Cell>
<Cell><Data ss:Type="Number">12</Data></Cell>
<Cell><Data ss:Type="Number">0</Data></Cell>
<Cell><Data ss:Type="Number">0</Data></Cell>
<Cell><Data ss:Type="Number">1</Data></Cell>
<Cell></Cell>
<Cell><Data ss:Type="Number">0</Data></Cell>
<Cell><Data ss:Type="Number">0</Data></Cell>
<Cell><Data ss:Type="Number">0</Data></Cell>
<Cell><Data ss:Type="Number">0</Data></Cell>
<Cell><Data ss:Type="Number">0</Data></Cell>
<Cell><Data ss:Type="Number">0</Data></Cell>
<Cell><Data ss:Type="Number">0</Data></Cell>
<Cell><Data ss:Type="Number">0</Data></Cell>
<Cell><Data ss:Type="Number">1.200000</Data></Cell>
<Cell><Data ss:Type="Number">4.300000</Data></Cell>
<Cell><Data ss:Type="Number">31</Data></Cell>
<Cell><Data ss:Type="Number">29</Data></Cell>
<Cell><Data ss:Type="Number">0.500000</Data></Cell>
<Cell><Data ss:Type="Number">56</Data></Cell>
<Cell><Data ss:Type="Number">1.080000</Data></Cell>
<Cell><Data ss:Type="Number">10.800000</Data></Cell>
<Cell><Data ss:Type="Number">215</Data></Cell>
<Cell><Data ss:Type="Number">126</Data></Cell>
<Cell><Data ss:Type="Number">14</Data></Cell>
<Cell><Data ss:Type="Number">472</Data></Cell>
<Cell><Data ss:Type="Number">53</Data></Cell>
<Cell></Cell>
<Cell></Cell>
<Cell></Cell>
<Cell></Cell>
<Cell></Cell>
<Cell><Data ss:Type="Number">1</Data></Cell>
<Cell><Data ss:Type="Number">1.834801</Data></Cell>
<Cell></Cell>
<Cell></Cell>
<Cell></Cell>
<Cell><Data ss:Type="Number">0.015100</Data></Cell>
<Cell><Data ss:Type="Number">0.003770</Data></Cell>
<Cell><Data ss:Type="Number">0.687000</Data></Cell>
<Cell><Data ss:Type="Number">0.045300</Data></Cell>
<Cell><Data ss:Type="Number">0.242000</Data></Cell>
<Cell><Data ss:Type="Number">0.136000</Data></Cell>
<Cell><Data ss:Type="Number">33.099998</Data></Cell>
<Cell><Data ss:Type="Number">54.700001</Data></Cell>
<Cell><Data ss:Type="Number">5.220000</Data></Cell>
<Cell><Data ss:Type="Number">1.210000</Data></Cell>
<Cell><Data ss:Type="Number">1.400000</Data></Cell>
<Cell><Data ss:Type="Number">27.299999</Data></Cell>
<Cell><Data ss:Type="Number">0.000000</Data></Cell>
<Cell><Data ss:Type="Number">0.000000</Data></Cell>
<Cell><Data ss:Type="Number">0.000000</Data></Cell>
<Cell><Data ss:Type="Number">0.000000</Data></Cell>
<Cell><Data ss:Type="Number">0.000000</Data></Cell>
<Cell><Data ss:Type="Number">0.000000</Data></Cell>
<Cell><Data ss:Type="Number">0.000000</Data></Cell>
<Cell><Data ss:Type="Number">0.000000</Data></Cell>
<Cell><Data ss:Type="Number">0.266949</Data></Cell>
</Row>
<Row>
<Cell><Data ss:Type="Number">3022</Data></Cell>
<Cell><Data ss:Type="Number">-2</Data></Cell>
<Cell><Data ss:Type="Number">1</Data></Cell>
<Cell><Data ss:Type="Number">7.680000</Data></Cell>
<Cell><Data ss:Type="Number">21.700001</Data></Cell>
<Cell><Data ss:Type="Number">5.340000</Data></Cell>
<Cell><Data ss:Type="Number">12.200000</Data></Cell>
<Cell></Cell>
<Cell></Cell>
<Cell></Cell>
<Cell></Cell>
<Cell><Data ss:Type="Number">0</Data></Cell>
<Cell><Data ss:Type="Number">0</Data></Cell>
<Cell><Data ss:Type="Number">0</Data></Cell>
<Cell><Data ss:Type="Number">0</Data></Cell>
<Cell><Data ss:Type="Number">0</Data></Cell>
<Cell><Data ss:Type="Number">0</Data></Cell>
<Cell><Data ss:Type="Number">0</Data></Cell>
<Cell><Data ss:Type="Number">1</Data></Cell>
<Cell><Data ss:Type="Number">0</Data></Cell>
<Cell><Data ss:Type="Number">0</Data></Cell>
<Cell></Cell>
<Cell></Cell>
<Cell></Cell>
<Cell></Cell>
<Cell></Cell>
<Cell><Data ss:Type="Number">0</Data></Cell>
<Cell><Data ss:Type="Number">0</Data></Cell>
<Cell><Data ss:Type="Number">0</Data></Cell>
<Cell><Data ss:Type="Number">0</Data></Cell>
<Cell><Data ss:Type="Number">0</Data></Cell>
<Cell><Data ss:Type="Number">0</Data></Cell>
<Cell><Data ss:Type="Number">0</Data></Cell>
<Cell><Data ss:Type="Number">0</Data></Cell>
<Cell></Cell>
<Cell></Cell>
<Cell></Cell>
<Cell></Cell>
<Cell></Cell>
<Cell></Cell>
<Cell></Cell>
<Cell></Cell>
<Cell></Cell>
<Cell></Cell>
<Cell></Cell>
<Cell></Cell>
<Cell></Cell>
<Cell></Cell>
<Cell></Cell>
<Cell></Cell>
<Cell></Cell>
<Cell></Cell>
<Cell><Data ss:Type="Number">0</Data></Cell>
<Cell></Cell>
<Cell><Data ss:Type="Number">84.000000</Data></Cell>
<Cell><Data ss:Type="Number">20.200001</Data></Cell>
<Cell><Data ss:Type="Number">39.000000</Data></Cell>
<Cell></Cell>
<Cell></Cell>
<Cell></Cell>
<Cell></Cell>
<Cell></Cell>
<Cell></Cell>
<Cell></Cell>
<Cell></Cell>
<Cell></Cell>
<Cell></Cell>
<Cell></Cell>
<Cell></Cell>
<Cell><Data ss:Type="Number">0.000000</Data></Cell>
<Cell><Data ss:Type="Number">0.000000</Data></Cell>
<Cell><Data ss:Type="Number">0.000000</Data></Cell>
<Cell><Data ss:Type="Number">0.000000</Data></Cell>
<Cell><Data ss:Type="Number">0.000000</Data></Cell>
<Cell><Data ss:Type="Number">0.000000</Data></Cell>
<Cell><Data ss:Type="Number">0.000000</Data></Cell>
<Cell><Data ss:Type="Number">0.000000</Data></Cell>
<Cell></Cell>
</Row>
<Row>
<Cell><Data ss:Type="Number">3022</Data></Cell>
<Cell><Data ss:Type="Number">0</Data></Cell>
<Cell><Data ss:Type="Number">1</Data></Cell>
<Cell></Cell>
<Cell></Cell>
<Cell></Cell>
<Cell></Cell>
<Cell><Data ss:Type="Number">1844648.000000</Data></Cell>
<Cell><Data ss:Type="Number">633.500000</Data></Cell>
<Cell><Data ss:Type="Number">0.356000</Data></Cell>
<Cell><Data ss:Type="Number">0.041310</Data></Cell>
<Cell><Data ss:Type="Number">1</Data></Cell>
<Cell><Data ss:Type="Number">0</Data></Cell>
<Cell><Data ss:Type="Number">0</Data></Cell>
<Cell><Data ss:Type="Number">0</Data></Cell>
<Cell><Data ss:Type="Number">0</Data></Cell>
<Cell><Data ss:Type="Number">0</Data></Cell>
<Cell><Data ss:Type="Number">0</Data></Cell>
<Cell><Data ss:Type="Number">0</Data></Cell>
<Cell><Data ss:Type="Number">0</Data></Cell>
<Cell><Data ss:Type="Number">0</Data></Cell>
<Cell><Data ss:Type="Number">0</Data></Cell>
<Cell><Data ss:Type="Number">0</Data></Cell>
<Cell><Data ss:Type="Number">0</Data></Cell>
<Cell><Data ss:Type="Number">0</Data></Cell>
<Cell></Cell>
<Cell><Data ss:Type="Number">0</Data></Cell>
<Cell><Data ss:Type="Number">0</Data></Cell>
<Cell><Data ss:Type="Number">0</Data></Cell>
<Cell><Data ss:Type="Number">0</Data></Cell>
<Cell><Data ss:Type="Number">0</Data></Cell>
<Cell><Data ss:Type="Number">0</Data></Cell>
<Cell><Data ss:Type="Number">0</Data></Cell>
<Cell><Data ss:Type="Number">0</Data></Cell>
<Cell><Data ss:Type="Number">1.030000</Data></Cell>
<Cell><Data ss:Type="Number">4.200000</Data></Cell>
<Cell><Data ss:Type="Number">23</Data></Cell>
<Cell><Data ss:Type="Number">25</Data></Cell>
<Cell><Data ss:Type="Number">0.500000</Data></Cell>
<Cell><Data ss:Type="Number">66</Data></Cell>
<Cell><Data ss:Type="Number">2.320000</Data></Cell>
<Cell><Data ss:Type="Number">14.500000</Data></Cell>
<Cell><Data ss:Type="Number">184</Data></Cell>
<Cell><Data ss:Type="Number">268</Data></Cell>
<Cell><Data ss:Type="Number">15</Data></Cell>
<Cell><Data ss:Type="Number">920</Data></Cell>
<Cell><Data ss:Type="Number">53</Data></Cell>
<Cell><Data ss:Type="Number">4.332000</Data></Cell>
<Cell><Data ss:Type="Number">7.550000</Data></Cell>
<Cell><Data ss:Type="Number">144.800003</Data></Cell>
<Cell><Data ss:Type="Number">63.287266</Data></Cell>
<Cell><Data ss:Type="Number">133.960098</Data></Cell>
<Cell><Data ss:Type="Number">1</Data></Cell>
<Cell><Data ss:Type="Number">3.019819</Data></Cell>
<Cell></Cell>
<Cell></Cell>
<Cell></Cell>
<Cell><Data ss:Type="Number">0.058000</Data></Cell>
<Cell><Data ss:Type="Number">0.248000</Data></Cell>
<Cell><Data ss:Type="Number">0.477000</Data></Cell>
<Cell><Data ss:Type="Number">0.003630</Data></Cell>
<Cell><Data ss:Type="Number">0.076200</Data></Cell>
<Cell><Data ss:Type="Number">0.335000</Data></Cell>
<Cell><Data ss:Type="Number">28.000000</Data></Cell>
<Cell><Data ss:Type="Number">51.299999</Data></Cell>
<Cell><Data ss:Type="Number">2.360000</Data></Cell>
<Cell><Data ss:Type="Number">4.680000</Data></Cell>
<Cell><Data ss:Type="Number">1.580000</Data></Cell>
<Cell><Data ss:Type="Number">33.500000</Data></Cell>
<Cell><Data ss:Type="Number">0.000000</Data></Cell>
<Cell><Data ss:Type="Number">0.000000</Data></Cell>
<Cell><Data ss:Type="Number">0.000000</Data></Cell>
<Cell><Data ss:Type="Number">0.000000</Data></Cell>
<Cell><Data ss:Type="Number">0.000000</Data></Cell>
<Cell><Data ss:Type="Number">0.000000</Data></Cell>
<Cell><Data ss:Type="Number">0.000000</Data></Cell>
<Cell><Data ss:Type="Number">0.000000</Data></Cell>
<Cell><Data ss:Type="Number">0.291304</Data></Cell>
</Row>
<Row>
<Cell><Data ss:Type="Number">3022</Data></Cell>
<Cell><Data ss:Type="Number">4</Data></Cell>
<Cell><Data ss:Type="Number">1</Data></Cell>
<Cell><Data ss:Type="Number">4.850000</Data></Cell>
<Cell><Data ss:Type="Number">21.299999</Data></Cell>
<Cell></Cell>
<Cell></Cell>
<Cell><Data ss:Type="Number">1659042.000000</Data></Cell>
<Cell><Data ss:Type="Number">232.729996</Data></Cell>
<Cell><Data ss:Type="Number">0.820000</Data></Cell>
<Cell><Data ss:Type="Number">0.034010</Data></Cell>
<Cell><Data ss:Type="Number">0</Data></Cell>
<Cell><Data ss:Type="Number">1</Data></Cell>
<Cell><Data ss:Type="Number">0</Data></Cell>
<Cell><Data ss:Type="Number">0</Data></Cell>
<Cell><Data ss:Type="Number">0</Data></Cell>
<Cell><Data ss:Type="Number">0</Data></Cell>
<Cell><Data ss:Type="Number">0</Data></Cell>
<Cell><Data ss:Type="Number">0</Data></Cell>
<Cell><Data ss:Type="Number">0</Data></Cell>
<Cell><Data ss:Type="Number">0</Data></Cell>
<Cell><Data ss:Type="Number">4</Data></Cell>
<Cell><Data ss:Type="Number">1</Data></Cell>
<Cell><Data ss:Type="Number">0</Data></Cell>
<Cell><Data ss:Type="Number">0</Data></Cell>
<Cell></Cell>
<Cell><Data ss:Type="Number">1</Data></Cell>
<Cell><Data ss:Type="Number">0</Data></Cell>
<Cell><Data ss:Type="Number">0</Data></Cell>
<Cell><Data ss:Type="Number">0</Data></Cell>
<Cell><Data ss:Type="Number">0</Data></Cell>
<Cell><Data ss:Type="Number">0</Data></Cell>
<Cell><Data ss:Type="Number">0</Data></Cell>
<Cell><Data ss:Type="Number">0</Data></Cell>
<Cell><Data ss:Type="Number">0.980000</Data></Cell>
<Cell><Data ss:Type="Number">4.300000</Data></Cell>
<Cell><Data ss:Type="Number">25</Data></Cell>
<Cell><Data ss:Type="Number">26</Data></Cell>
<Cell><Data ss:Type="Number">0.600000</Data></Cell>
<Cell><Data ss:Type="Number">74</Data></Cell>
<Cell><Data ss:Type="Number">3.110000</Data></Cell>
<Cell><Data ss:Type="Number">14.000000</Data></Cell>
<Cell><Data ss:Type="Number">177</Data></Cell>
<Cell><Data ss:Type="Number">254</Data></Cell>
<Cell><Data ss:Type="Number">14</Data></Cell>
<Cell><Data ss:Type="Number">911</Data></Cell>
<Cell><Data ss:Type="Number">51</Data></Cell>
<Cell></Cell>
<Cell></Cell>
<Cell></Cell>
<Cell></Cell>
<Cell></Cell>
<Cell><Data ss:Type="Number">1</Data></Cell>
<Cell><Data ss:Type="Number">1.621238</Data></Cell>
<Cell></Cell>
<Cell></Cell>
<Cell></Cell>
<Cell></Cell>
<Cell></Cell>
<Cell></Cell>
<Cell></Cell>
<Cell></Cell>
<Cell></Cell>
<Cell></Cell>
<Cell></Cell>
<Cell></Cell>
<Cell></Cell>
<Cell></Cell>
<Cell></Cell>
<Cell><Data ss:Type="Number">1.000000</Data></Cell>
<Cell><Data ss:Type="Number">0.000000</Data></Cell>
<Cell><Data ss:Type="Number">0.000000</Data></Cell>
<Cell><Data ss:Type="Number">0.000000</Data></Cell>
<Cell><Data ss:Type="Number">0.000000</Data></Cell>
<Cell><Data ss:Type="Number">0.000000</Data></Cell>
<Cell><Data ss:Type="Number">0.000000</Data></Cell>
<Cell><Data ss:Type="Number">0.000000</Data></Cell>
<Cell><Data ss:Type="Number">0.278814</Data></Cell>
</Row>
<Row>
<Cell><Data ss:Type="Number">3022</Data></Cell>
<Cell><Data ss:Type="Number">8</Data></Cell>
<Cell><Data ss:Type="Number">1</Data></Cell>
<Cell></Cell>
<Cell></Cell>
<Cell></Cell>
<Cell></Cell>
<Cell><Data ss:Type="Number">1637935.000000</Data></Cell>
<Cell><Data ss:Type="Number">524.979980</Data></Cell>
<Cell><Data ss:Type="Number">0.540000</Data></Cell>
<Cell><Data ss:Type="Number">0.041400</Data></Cell>
<Cell><Data ss:Type="Number">0</Data></Cell>
<Cell><Data ss:Type="Number">0</Data></Cell>
<Cell><Data ss:Type="Number">1</Data></Cell>
<Cell><Data ss:Type="Number">0</Data></Cell>
<Cell><Data ss:Type="Number">0</Data></Cell>
<Cell><Data ss:Type="Number">0</Data></Cell>
<Cell><Data ss:Type="Number">0</Data></Cell>
<Cell><Data ss:Type="Number">0</Data></Cell>
<Cell><Data ss:Type="Number">0</Data></Cell>
<Cell><Data ss:Type="Number">0</Data></Cell>
<Cell><Data ss:Type="Number">8</Data></Cell>
<Cell><Data ss:Type="Number">0</Data></Cell>
<Cell><Data ss:Type="Number">1</Data></Cell>
<Cell><Data ss:Type="Number">0</Data></Cell>
<Cell></Cell>
<Cell><Data ss:Type="Number">0</Data></Cell>
<Cell><Data ss:Type="Number">1</Data></Cell>
<Cell><Data ss:Type="Number">0</Data></Cell>
<Cell><Data ss:Type="Number">0</Data></Cell>
<Cell><Data ss:Type="Number">0</Data></Cell>
<Cell><Data ss:Type="Number">0</Data></Cell>
<Cell><Data ss:Type="Number">0</Data></Cell>
<Cell><Data ss:Type="Number">0</Data></Cell>
<Cell><Data ss:Type="Number">1.000000</Data></Cell>
<Cell><Data ss:Type="Number">4.300000</Data></Cell>
<Cell><Data ss:Type="Number">24</Data></Cell>
<Cell><Data ss:Type="Number">25</Data></Cell>
<Cell><Data ss:Type="Number">0.600000</Data></Cell>
<Cell><Data ss:Type="Number">66</Data></Cell>
<Cell><Data ss:Type="Number">2.400000</Data></Cell>
<Cell><Data ss:Type="Number">14.600000</Data></Cell>
<Cell><Data ss:Type="Number">188</Data></Cell>
<Cell><Data ss:Type="Number">273</Data></Cell>
<Cell><Data ss:Type="Number">15</Data></Cell>
<Cell><Data ss:Type="Number">951</Data></Cell>
<Cell><Data ss:Type="Number">52</Data></Cell>
<Cell></Cell>
<Cell></Cell>
<Cell></Cell>
<Cell></Cell>
<Cell></Cell>
<Cell><Data ss:Type="Number">1</Data></Cell>
<Cell></Cell>
<Cell></Cell>
<Cell></Cell>
<Cell></Cell>
<Cell></Cell>
<Cell></Cell>
<Cell></Cell>
<Cell></Cell>
<Cell></Cell>
<Cell></Cell>
<Cell></Cell>
<Cell></Cell>
<Cell></Cell>
<Cell></Cell>
<Cell></Cell>
<Cell></Cell>
<Cell><Data ss:Type="Number">0.000000</Data></Cell>
<Cell><Data ss:Type="Number">1.000000</Data></Cell>
<Cell><Data ss:Type="Number">0.000000</Data></Cell>
<Cell><Data ss:Type="Number">0.000000</Data></Cell>
<Cell><Data ss:Type="Number">0.000000</Data></Cell>
<Cell><Data ss:Type="Number">0.000000</Data></Cell>
<Cell><Data ss:Type="Number">0.000000</Data></Cell>
<Cell><Data ss:Type="Number">0.000000</Data></Cell>
<Cell><Data ss:Type="Number">0.287066</Data></Cell>
</Row>
<Row>
<Cell><Data ss:Type="Number">3022</Data></Cell>
<Cell><Data ss:Type="Number">10</Data></Cell>
<Cell><Data ss:Type="Number">1</Data></Cell>
<Cell><Data ss:Type="Number">6.330000</Data></Cell>
<Cell><Data ss:Type="Number">20.400000</Data></Cell>
<Cell><Data ss:Type="Number">15.100000</Data></Cell>
<Cell><Data ss:Type="Number">17.799999</Data></Cell>
<Cell></Cell>
<Cell></Cell>
<Cell></Cell>
<Cell></Cell>
<Cell><Data ss:Type="Number">0</Data></Cell>
<Cell><Data ss:Type="Number">0</Data></Cell>
<Cell><Data ss:Type="Number">0</Data></Cell>
<Cell><Data ss:Type="Number">0</Data></Cell>
<Cell><Data ss:Type="Number">0</Data></Cell>
<Cell><Data ss:Type="Number">0</Data></Cell>
<Cell><Data ss:Type="Number">0</Data></Cell>
<Cell><Data ss:Type="Number">0</Data></Cell>
<Cell><Data ss:Type="Number">1</Data></Cell>
<Cell><Data ss:Type="Number">0</Data></Cell>
<Cell></Cell>
<Cell></Cell>
<Cell></Cell>
<Cell></Cell>
<Cell><Data ss:Type="Number">12</Data></Cell>
<Cell><Data ss:Type="Number">0</Data></Cell>
<Cell><Data ss:Type="Number">0</Data></Cell>
<Cell><Data ss:Type="Number">0</Data></Cell>
<Cell><Data ss:Type="Number">0</Data></Cell>
<Cell><Data ss:Type="Number">0</Data></Cell>
<Cell><Data ss:Type="Number">0</Data></Cell>
<Cell><Data ss:Type="Number">1</Data></Cell>
<Cell><Data ss:Type="Number">0</Data></Cell>
<Cell></Cell>
<Cell></Cell>
<Cell></Cell>
<Cell></Cell>
<Cell></Cell>
<Cell></Cell>
<Cell></Cell>
<Cell></Cell>
<Cell></Cell>
<Cell></Cell>
<Cell></Cell>
<Cell></Cell>
<Cell></Cell>
<Cell></Cell>
<Cell></Cell>
<Cell></Cell>
<Cell></Cell>
<Cell></Cell>
<Cell><Data ss:Type="Number">0</Data></Cell>
<Cell></Cell>
<Cell><Data ss:Type="Number">91.199997</Data></Cell>
<Cell><Data ss:Type="Number">34.299999</Data></Cell>
<Cell><Data ss:Type="Number">52.500000</Data></Cell>
<Cell></Cell>
<Cell></Cell>
<Cell></Cell>
<Cell></Cell>
<Cell></Cell>
<Cell></Cell>
<Cell></Cell>
<Cell></Cell>
<Cell></Cell>
<Cell></Cell>
<Cell></Cell>
<Cell></Cell>
<Cell><Data ss:Type="Number">0.000000</Data></Cell>
<Cell><Data ss:Type="Number">0.000000</Data></Cell>
<Cell><Data ss:Type="Number">0.000000</Data></Cell>
<Cell><Data ss:Type="Number">0.000000</Data></Cell>
<Cell><Data ss:Type="Number">0.000000</Data></Cell>
<Cell><Data ss:Type="Number">0.000000</Data></Cell>
<Cell><Data ss:Type="Number">1.000000</Data></Cell>
<Cell><Data ss:Type="Number">0.000000</Data></Cell>
<Cell></Cell>
</Row>
<Row>
<Cell><Data ss:Type="Number">3022</Data></Cell>
<Cell><Data ss:Type="Number">12</Data></Cell>
<Cell><Data ss:Type="Number">1</Data></Cell>
<Cell><Data ss:Type="Number">6.480000</Data></Cell>
<Cell><Data ss:Type="Number">37.299999</Data></Cell>
<Cell></Cell>
<Cell></Cell>
<Cell><Data ss:Type="Number">1445916.000000</Data></Cell>
<Cell><Data ss:Type="Number">290.700012</Data></Cell>
<Cell><Data ss:Type="Number">1.042000</Data></Cell>
<Cell><Data ss:Type="Number">0.043040</Data></Cell>
<Cell><Data ss:Type="Number">0</Data></Cell>
<Cell><Data ss:Type="Number">0</Data></Cell>
<Cell><Data ss:Type="Number">0</Data></Cell>
<Cell><Data ss:Type="Number">1</Data></Cell>
<Cell><Data ss:Type="Number">0</Data></Cell>
<Cell><Data ss:Type="Number">0</Data></Cell>
<Cell><Data ss:Type="Number">0</Data></Cell>
<Cell><Data ss:Type="Number">0</Data></Cell>
<Cell><Data ss:Type="Number">0</Data></Cell>
<Cell><Data ss:Type="Number">0</Data></Cell>
<Cell><Data ss:Type="Number">12</Data></Cell>
<Cell><Data ss:Type="Number">0</Data></Cell>
<Cell><Data ss:Type="Number">0</Data></Cell>
<Cell><Data ss:Type="Number">1</Data></Cell>
<Cell></Cell>
<Cell><Data ss:Type="Number">0</Data></Cell>
<Cell><Data ss:Type="Number">0</Data></Cell>
<Cell><Data ss:Type="Number">1</Data></Cell>
<Cell><Data ss:Type="Number">0</Data></Cell>
<Cell><Data ss:Type="Number">0</Data></Cell>
<Cell><Data ss:Type="Number">0</Data></Cell>
<Cell><Data ss:Type="Number">0</Data></Cell>
<Cell><Data ss:Type="Number">0</Data></Cell>
<Cell><Data ss:Type="Number">0.950000</Data></Cell>
<Cell><Data ss:Type="Number">4.200000</Data></Cell>
<Cell><Data ss:Type="Number">27</Data></Cell>
<Cell><Data ss:Type="Number">26</Data></Cell>
<Cell><Data ss:Type="Number">0.400000</Data></Cell>
<Cell><Data ss:Type="Number">81</Data></Cell>
<Cell><Data ss:Type="Number">2.750000</Data></Cell>
<Cell><Data ss:Type="Number">15.200000</Data></Cell>
<Cell><Data ss:Type="Number">172</Data></Cell>
<Cell><Data ss:Type="Number">229</Data></Cell>
<Cell><Data ss:Type="Number">16</Data></Cell>
<Cell><Data ss:Type="Number">749</Data></Cell>
<Cell><Data ss:Type="Number">52</Data></Cell>
<Cell><Data ss:Type="Number">4.328000</Data></Cell>
<Cell><Data ss:Type="Number">7.620000</Data></Cell>
<Cell><Data ss:Type="Number">95.800003</Data></Cell>
<Cell><Data ss:Type="Number">12.490132</Data></Cell>
<Cell><Data ss:Type="Number">11.859571</Data></Cell>
<Cell><Data ss:Type="Number">0</Data></Cell>
<Cell><Data ss:Type="Number">6.668182</Data></Cell>
<Cell></Cell>
<Cell></Cell>
<Cell></Cell>
<Cell><Data ss:Type="Number">0.020300</Data></Cell>
<Cell><Data ss:Type="Number">0.101000</Data></Cell>
<Cell><Data ss:Type="Number">0.044600</Data></Cell>
<Cell><Data ss:Type="Number">0.042600</Data></Cell>
<Cell><Data ss:Type="Number">0.386000</Data></Cell>
<Cell><Data ss:Type="Number">0.014200</Data></Cell>
<Cell><Data ss:Type="Number">41.799999</Data></Cell>
<Cell><Data ss:Type="Number">38.200001</Data></Cell>
<Cell><Data ss:Type="Number">0.379000</Data></Cell>
<Cell><Data ss:Type="Number">0.260000</Data></Cell>
<Cell><Data ss:Type="Number">0.828000</Data></Cell>
<Cell><Data ss:Type="Number">47.200001</Data></Cell>
<Cell><Data ss:Type="Number">0.000000</Data></Cell>
<Cell><Data ss:Type="Number">0.000000</Data></Cell>
<Cell><Data ss:Type="Number">1.000000</Data></Cell>
<Cell><Data ss:Type="Number">0.000000</Data></Cell>
<Cell><Data ss:Type="Number">0.000000</Data></Cell>
<Cell><Data ss:Type="Number">0.000000</Data></Cell>
<Cell><Data ss:Type="Number">0.000000</Data></Cell>
<Cell><Data ss:Type="Number">0.000000</Data></Cell>
<Cell><Data ss:Type="Number">0.305741</Data></Cell>
</Row>
<Row>
<Cell><Data ss:Type="Number">3022</Data></Cell>
<Cell><Data ss:Type="Number">16</Data></Cell>
<Cell><Data ss:Type="Number">1</Data></Cell>
<Cell><Data ss:Type="Number">6.110000</Data></Cell>
<Cell><Data ss:Type="Number">31.700001</Data></Cell>
<Cell></Cell>
<Cell></Cell>
<Cell><Data ss:Type="Number">1434198.000000</Data></Cell>
<Cell><Data ss:Type="Number">1307.910034</Data></Cell>
<Cell><Data ss:Type="Number">0.458000</Data></Cell>
<Cell><Data ss:Type="Number">0.040230</Data></Cell>
<Cell><Data ss:Type="Number">0</Data></Cell>
<Cell><Data ss:Type="Number">0</Data></Cell>
<Cell><Data ss:Type="Number">0</Data></Cell>
<Cell><Data ss:Type="Number">0</Data></Cell>
<Cell><Data ss:Type="Number">1</Data></Cell>
<Cell><Data ss:Type="Number">0</Data></Cell>
<Cell><Data ss:Type="Number">0</Data></Cell>
<Cell><Data ss:Type="Number">0</Data></Cell>
<Cell><Data ss:Type="Number">0</Data></Cell>
<Cell><Data ss:Type="Number">0</Data></Cell>
<Cell></Cell>
<Cell></Cell>
<Cell></Cell>
<Cell></Cell>
<Cell></Cell>
<Cell><Data ss:Type="Number">0</Data></Cell>
<Cell><Data ss:Type="Number">0</Data></Cell>
<Cell><Data ss:Type="Number">0</Data></Cell>
<Cell><Data ss:Type="Number">1</Data></Cell>
<Cell><Data ss:Type="Number">0</Data></Cell>
<Cell><Data ss:Type="Number">0</Data></Cell>
<Cell><Data ss:Type="Number">0</Data></Cell>
<Cell><Data ss:Type="Number">0</Data></Cell>
<Cell><Data ss:Type="Number">0.970000</Data></Cell>
<Cell><Data ss:Type="Number">4.200000</Data></Cell>
<Cell><Data ss:Type="Number">24</Data></Cell>
<Cell><Data ss:Type="Number">26</Data></Cell>
<Cell><Data ss:Type="Number">0.500000</Data></Cell>
<Cell><Data ss:Type="Number">83</Data></Cell>
<Cell><Data ss:Type="Number">2.640000</Data></Cell>
<Cell><Data ss:Type="Number">14.400000</Data></Cell>
<Cell><Data ss:Type="Number">198</Data></Cell>
<Cell><Data ss:Type="Number">270</Data></Cell>
<Cell><Data ss:Type="Number">17</Data></Cell>
<Cell><Data ss:Type="Number">762</Data></Cell>
<Cell><Data ss:Type="Number">48</Data></Cell>
<Cell></Cell>
<Cell></Cell>
<Cell></Cell>
<Cell></Cell>
<Cell></Cell>
<Cell><Data ss:Type="Number">1</Data></Cell>
<Cell><Data ss:Type="Number">2.166085</Data></Cell>
<Cell></Cell>
<Cell></Cell>
<Cell></Cell>
<Cell></Cell>
<Cell></Cell>
<Cell></Cell>
<Cell></Cell>
<Cell></Cell>
<Cell></Cell>
<Cell></Cell>
<Cell></Cell>
<Cell></Cell>
<Cell></Cell>
<Cell></Cell>
<Cell></Cell>
<Cell><Data ss:Type="Number">0.000000</Data></Cell>
<Cell><Data ss:Type="Number">0.000000</Data></Cell>
<Cell><Data ss:Type="Number">0.000000</Data></Cell>
<Cell><Data ss:Type="Number">1.000000</Data></Cell>
<Cell><Data ss:Type="Number">0.000000</Data></Cell>
<Cell><Data ss:Type="Number">0.000000</Data></Cell>
<Cell><Data ss:Type="Number">0.000000</Data></Cell>
<Cell><Data ss:Type="Number">0.000000</Data></Cell>
<Cell><Data ss:Type="Number">0.354331</Data></Cell>
</Row>
<Row>
<Cell><Data ss:Type="Number">3022</Data></Cell>
<Cell><Data ss:Type="Number">20</Data></Cell>
<Cell><Data ss:Type="Number">1</Data></Cell>
<Cell></Cell>
<Cell></Cell>
<Cell></Cell>
<Cell></Cell>
<Cell><Data ss:Type="Number">2300893.000000</Data></Cell>
<Cell><Data ss:Type="Number">1364.829956</Data></Cell>
<Cell><Data ss:Type="Number">0.736000</Data></Cell>
<Cell><Data ss:Type="Number">0.034110</Data></Cell>
<Cell><Data ss:Type="Number">0</Data></Cell>
<Cell><Data ss:Type="Number">0</Data></Cell>
<Cell><Data ss:Type="Number">0</Data></Cell>
<Cell><Data ss:Type="Number">0</Data></Cell>
<Cell><Data ss:Type="Number">0</Data></Cell>
<Cell><Data ss:Type="Number">1</Data></Cell>
<Cell><Data ss:Type="Number">0</Data></Cell>
<Cell><Data ss:Type="Number">0</Data></Cell>
<Cell><Data ss:Type="Number">0</Data></Cell>
<Cell><Data ss:Type="Number">0</Data></Cell>
<Cell></Cell>
<Cell></Cell>
<Cell></Cell>
<Cell></Cell>
<Cell></Cell>
<Cell><Data ss:Type="Number">0</Data></Cell>
<Cell><Data ss:Type="Number">0</Data></Cell>
<Cell><Data ss:Type="Number">0</Data></Cell>
<Cell><Data ss:Type="Number">0</Data></Cell>
<Cell><Data ss:Type="Number">1</Data></Cell>
<Cell><Data ss:Type="Number">0</Data></Cell>
<Cell><Data ss:Type="Number">0</Data></Cell>
<Cell><Data ss:Type="Number">0</Data></Cell>
<Cell><Data ss:Type="Number">0.950000</Data></Cell>
<Cell><Data ss:Type="Number">4.400000</Data></Cell>
<Cell><Data ss:Type="Number">28</Data></Cell>
<Cell><Data ss:Type="Number">35</Data></Cell>
<Cell><Data ss:Type="Number">0.300000</Data></Cell>
<Cell><Data ss:Type="Number">84</Data></Cell>
<Cell><Data ss:Type="Number">2.430000</Data></Cell>
<Cell><Data ss:Type="Number">14.300000</Data></Cell>
<Cell><Data ss:Type="Number">179</Data></Cell>
<Cell><Data ss:Type="Number">239</Data></Cell>
<Cell><Data ss:Type="Number">15</Data></Cell>
<Cell><Data ss:Type="Number">818</Data></Cell>
<Cell><Data ss:Type="Number">51</Data></Cell>
<Cell></Cell>
<Cell></Cell>
<Cell></Cell>
<Cell></Cell>
<Cell></Cell>
<Cell><Data ss:Type="Number">1</Data></Cell>
<Cell></Cell>
<Cell></Cell>
<Cell></Cell>
<Cell></Cell>
<Cell></Cell>
<Cell></Cell>
<Cell></Cell>
<Cell></Cell>
<Cell></Cell>
<Cell></Cell>
<Cell></Cell>
<Cell></Cell>
<Cell></Cell>
<Cell></Cell>
<Cell></Cell>
<Cell></Cell>
<Cell><Data ss:Type="Number">0.000000</Data></Cell>
<Cell><Data ss:Type="Number">0.000000</Data></Cell>
<Cell><Data ss:Type="Number">0.000000</Data></Cell>
<Cell><Data ss:Type="Number">0.000000</Data></Cell>
<Cell><Data ss:Type="Number">1.000000</Data></Cell>
<Cell><Data ss:Type="Number">0.000000</Data></Cell>
<Cell><Data ss:Type="Number">0.000000</Data></Cell>
<Cell><Data ss:Type="Number">0.000000</Data></Cell>
<Cell><Data ss:Type="Number">0.292176</Data></Cell>
</Row>
<Row>
<Cell><Data ss:Type="Number">3022</Data></Cell>
<Cell><Data ss:Type="Number">22</Data></Cell>
<Cell><Data ss:Type="Number">1</Data></Cell>
<Cell><Data ss:Type="Number">8.460000</Data></Cell>
<Cell><Data ss:Type="Number">23.100000</Data></Cell>
<Cell><Data ss:Type="Number">8.300000</Data></Cell>
<Cell><Data ss:Type="Number">14.300000</Data></Cell>
<Cell></Cell>
<Cell></Cell>
<Cell></Cell>
<Cell></Cell>
<Cell><Data ss:Type="Number">0</Data></Cell>
<Cell><Data ss:Type="Number">0</Data></Cell>
<Cell><Data ss:Type="Number">0</Data></Cell>
<Cell><Data ss:Type="Number">0</Data></Cell>
<Cell><Data ss:Type="Number">0</Data></Cell>
<Cell><Data ss:Type="Number">0</Data></Cell>
<Cell><Data ss:Type="Number">0</Data></Cell>
<Cell><Data ss:Type="Number">0</Data></Cell>
<Cell><Data ss:Type="Number">0</Data></Cell>
<Cell><Data ss:Type="Number">1</Data></Cell>
<Cell></Cell>
<Cell></Cell>
<Cell></Cell>
<Cell></Cell>
<Cell></Cell>
<Cell><Data ss:Type="Number">0</Data></Cell>
<Cell><Data ss:Type="Number">0</Data></Cell>
<Cell><Data ss:Type="Number">0</Data></Cell>
<Cell><Data ss:Type="Number">0</Data></Cell>
<Cell><Data ss:Type="Number">0</Data></Cell>
<Cell><Data ss:Type="Number">0</Data></Cell>
<Cell><Data ss:Type="Number">0</Data></Cell>
<Cell><Data ss:Type="Number">1</Data></Cell>
<Cell></Cell>
<Cell></Cell>
<Cell></Cell>
<Cell></Cell>
<Cell></Cell>
<Cell></Cell>
<Cell></Cell>
<Cell></Cell>
<Cell></Cell>
<Cell></Cell>
<Cell></Cell>
<Cell></Cell>
<Cell></Cell>
<Cell></Cell>
<Cell></Cell>
<Cell></Cell>
<Cell></Cell>
<Cell></Cell>
<Cell><Data ss:Type="Number">0</Data></Cell>
<Cell></Cell>
<Cell><Data ss:Type="Number">90.300003</Data></Cell>
<Cell><Data ss:Type="Number">23.100000</Data></Cell>
<Cell><Data ss:Type="Number">56.599998</Data></Cell>
<Cell></Cell>
<Cell></Cell>
<Cell></Cell>
<Cell></Cell>
<Cell></Cell>
<Cell></Cell>
<Cell></Cell>
<Cell></Cell>
<Cell></Cell>
<Cell></Cell>
<Cell></Cell>
<Cell></Cell>
<Cell><Data ss:Type="Number">0.000000</Data></Cell>
<Cell><Data ss:Type="Number">0.000000</Data></Cell>
<Cell><Data ss:Type="Number">0.000000</Data></Cell>
<Cell><Data ss:Type="Number">0.000000</Data></Cell>
<Cell><Data ss:Type="Number">0.000000</Data></Cell>
<Cell><Data ss:Type="Number">0.000000</Data></Cell>
<Cell><Data ss:Type="Number">0.000000</Data></Cell>
<Cell><Data ss:Type="Number">1.000000</Data></Cell>
<Cell></Cell>
</Row>
<Row>
<Cell><Data ss:Type="Number">3022</Data></Cell>
<Cell><Data ss:Type="Number">24</Data></Cell>
<Cell><Data ss:Type="Number">1</Data></Cell>
<Cell><Data ss:Type="Number">8.640000</Data></Cell>
<Cell><Data ss:Type="Number">26.200001</Data></Cell>
<Cell></Cell>
<Cell></Cell>
<Cell><Data ss:Type="Number">1224926.000000</Data></Cell>
<Cell><Data ss:Type="Number">117.879997</Data></Cell>
<Cell><Data ss:Type="Number">0.669000</Data></Cell>
<Cell><Data ss:Type="Number">0.043130</Data></Cell>
<Cell><Data ss:Type="Number">0</Data></Cell>
<Cell><Data ss:Type="Number">0</Data></Cell>
<Cell><Data ss:Type="Number">0</Data></Cell>
<Cell><Data ss:Type="Number">0</Data></Cell>
<Cell><Data ss:Type="Number">0</Data></Cell>
<Cell><Data ss:Type="Number">0</Data></Cell>
<Cell><Data ss:Type="Number">1</Data></Cell>
<Cell><Data ss:Type="Number">0</Data></Cell>
<Cell><Data ss:Type="Number">0</Data></Cell>
<Cell><Data ss:Type="Number">0</Data></Cell>
<Cell></Cell>
<Cell></Cell>
<Cell></Cell>
<Cell></Cell>
<Cell></Cell>
<Cell><Data ss:Type="Number">0</Data></Cell>
<Cell><Data ss:Type="Number">0</Data></Cell>
<Cell><Data ss:Type="Number">0</Data></Cell>
<Cell><Data ss:Type="Number">0</Data></Cell>
<Cell><Data ss:Type="Number">0</Data></Cell>
<Cell><Data ss:Type="Number">1</Data></Cell>
<Cell><Data ss:Type="Number">0</Data></Cell>
<Cell><Data ss:Type="Number">0</Data></Cell>
<Cell><Data ss:Type="Number">0.940000</Data></Cell>
<Cell><Data ss:Type="Number">4.100000</Data></Cell>
<Cell><Data ss:Type="Number">22</Data></Cell>
<Cell><Data ss:Type="Number">21</Data></Cell>
<Cell><Data ss:Type="Number">0.400000</Data></Cell>
<Cell><Data ss:Type="Number">77</Data></Cell>
<Cell><Data ss:Type="Number">2.340000</Data></Cell>
<Cell><Data ss:Type="Number">14.400000</Data></Cell>
<Cell><Data ss:Type="Number">177</Data></Cell>
<Cell><Data ss:Type="Number">265</Data></Cell>
<Cell><Data ss:Type="Number">16</Data></Cell>
<Cell><Data ss:Type="Number">822</Data></Cell>
<Cell><Data ss:Type="Number">49</Data></Cell>
<Cell><Data ss:Type="Number">4.216000</Data></Cell>
<Cell><Data ss:Type="Number">8.250000</Data></Cell>
<Cell><Data ss:Type="Number">156.899994</Data></Cell>
<Cell><Data ss:Type="Number">38.081284</Data></Cell>
<Cell><Data ss:Type="Number">73.436440</Data></Cell>
<Cell><Data ss:Type="Number">1</Data></Cell>
<Cell><Data ss:Type="Number">1.662282</Data></Cell>
<Cell></Cell>
<Cell></Cell>
<Cell></Cell>
<Cell><Data ss:Type="Number">0.033800</Data></Cell>
<Cell><Data ss:Type="Number">0.018600</Data></Cell>
<Cell><Data ss:Type="Number">0.181000</Data></Cell>
<Cell><Data ss:Type="Number">0.188000</Data></Cell>
<Cell><Data ss:Type="Number">0.223000</Data></Cell>
<Cell><Data ss:Type="Number">0.028800</Data></Cell>
<Cell><Data ss:Type="Number">23.500000</Data></Cell>
<Cell><Data ss:Type="Number">28.900000</Data></Cell>
<Cell><Data ss:Type="Number">3.270000</Data></Cell>
<Cell><Data ss:Type="Number">2.570000</Data></Cell>
<Cell><Data ss:Type="Number">2.300000</Data></Cell>
<Cell><Data ss:Type="Number">11.900000</Data></Cell>
<Cell><Data ss:Type="Number">0.000000</Data></Cell>
<Cell><Data ss:Type="Number">0.000000</Data></Cell>
<Cell><Data ss:Type="Number">0.000000</Data></Cell>
<Cell><Data ss:Type="Number">0.000000</Data></Cell>
<Cell><Data ss:Type="Number">0.000000</Data></Cell>
<Cell><Data ss:Type="Number">1.000000</Data></Cell>
<Cell><Data ss:Type="Number">0.000000</Data></Cell>
<Cell><Data ss:Type="Number">0.000000</Data></Cell>
<Cell><Data ss:Type="Number">0.322384</Data></Cell>
</Row>
<Row>
<Cell><Data ss:Type="Number">3025</Data></Cell>
<Cell><Data ss:Type="Number">-2</Data></Cell>
<Cell><Data ss:Type="Number">1</Data></Cell>
<Cell><Data ss:Type="Number">5.380000</Data></Cell>
<Cell><Data ss:Type="Number">5.510000</Data></Cell>
<Cell><Data ss:Type="Number">12.600000</Data></Cell>
<Cell><Data ss:Type="Number">16.400000</Data></Cell>
<Cell></Cell>
<Cell></Cell>
<Cell></Cell>
<Cell></Cell>
<Cell><Data ss:Type="Number">0</Data></Cell>
<Cell><Data ss:Type="Number">0</Data></Cell>
<Cell><Data ss:Type="Number">0</Data></Cell>
<Cell><Data ss:Type="Number">0</Data></Cell>
<Cell><Data ss:Type="Number">0</Data></Cell>
<Cell><Data ss:Type="Number">0</Data></Cell>
<Cell><Data ss:Type="Number">0</Data></Cell>
<Cell><Data ss:Type="Number">1</Data></Cell>
<Cell><Data ss:Type="Number">0</Data></Cell>
<Cell><Data ss:Type="Number">0</Data></Cell>
<Cell></Cell>
<Cell></Cell>
<Cell></Cell>
<Cell></Cell>
<Cell></Cell>
<Cell><Data ss:Type="Number">0</Data></Cell>
<Cell><Data ss:Type="Number">0</Data></Cell>
<Cell><Data ss:Type="Number">0</Data></Cell>
<Cell><Data ss:Type="Number">0</Data></Cell>
<Cell><Data ss:Type="Number">0</Data></Cell>
<Cell><Data ss:Type="Number">0</Data></Cell>
<Cell><Data ss:Type="Number">0</Data></Cell>
<Cell><Data ss:Type="Number">0</Data></Cell>
<Cell></Cell>
<Cell></Cell>
<Cell></Cell>
<Cell></Cell>
<Cell></Cell>
<Cell></Cell>
<Cell></Cell>
<Cell></Cell>
<Cell></Cell>
<Cell></Cell>
<Cell></Cell>
<Cell></Cell>
<Cell></Cell>
<Cell></Cell>
<Cell></Cell>
<Cell></Cell>
<Cell></Cell>
<Cell></Cell>
<Cell><Data ss:Type="Number">0</Data></Cell>
<Cell></Cell>
<Cell><Data ss:Type="Number">93.800003</Data></Cell>
<Cell><Data ss:Type="Number">37.400002</Data></Cell>
<Cell><Data ss:Type="Number">37.900002</Data></Cell>
<Cell></Cell>
<Cell></Cell>
<Cell></Cell>
<Cell></Cell>
<Cell></Cell>
<Cell></Cell>
<Cell></Cell>
<Cell></Cell>
<Cell></Cell>
<Cell></Cell>
<Cell></Cell>
<Cell></Cell>
<Cell><Data ss:Type="Number">0.000000</Data></Cell>
<Cell><Data ss:Type="Number">0.000000</Data></Cell>
<Cell><Data ss:Type="Number">0.000000</Data></Cell>
<Cell><Data ss:Type="Number">0.000000</Data></Cell>
<Cell><Data ss:Type="Number">0.000000</Data></Cell>
<Cell><Data ss:Type="Number">0.000000</Data></Cell>
<Cell><Data ss:Type="Number">0.000000</Data></Cell>
<Cell><Data ss:Type="Number">0.000000</Data></Cell>
<Cell></Cell>
</Row>
<Row>
<Cell><Data ss:Type="Number">3025</Data></Cell>
<Cell><Data ss:Type="Number">0</Data></Cell>
<Cell><Data ss:Type="Number">1</Data></Cell>
<Cell><Data ss:Type="Number">3.490000</Data></Cell>
<Cell><Data ss:Type="Number">8.640000</Data></Cell>
<Cell></Cell>
<Cell></Cell>
<Cell><Data ss:Type="Number">1903440.000000</Data></Cell>
<Cell><Data ss:Type="Number">186.529999</Data></Cell>
<Cell><Data ss:Type="Number">0.973000</Data></Cell>
<Cell><Data ss:Type="Number">0.032820</Data></Cell>
<Cell><Data ss:Type="Number">1</Data></Cell>
<Cell><Data ss:Type="Number">0</Data></Cell>
<Cell><Data ss:Type="Number">0</Data></Cell>
<Cell><Data ss:Type="Number">0</Data></Cell>
<Cell><Data ss:Type="Number">0</Data></Cell>
<Cell><Data ss:Type="Number">0</Data></Cell>
<Cell><Data ss:Type="Number">0</Data></Cell>
<Cell><Data ss:Type="Number">0</Data></Cell>
<Cell><Data ss:Type="Number">0</Data></Cell>
<Cell><Data ss:Type="Number">0</Data></Cell>
<Cell><Data ss:Type="Number">0</Data></Cell>
<Cell><Data ss:Type="Number">0</Data></Cell>
<Cell><Data ss:Type="Number">0</Data></Cell>
<Cell><Data ss:Type="Number">0</Data></Cell>
<Cell></Cell>
<Cell><Data ss:Type="Number">0</Data></Cell>
<Cell><Data ss:Type="Number">0</Data></Cell>
<Cell><Data ss:Type="Number">0</Data></Cell>
<Cell><Data ss:Type="Number">0</Data></Cell>
<Cell><Data ss:Type="Number">0</Data></Cell>
<Cell><Data ss:Type="Number">0</Data></Cell>
<Cell><Data ss:Type="Number">0</Data></Cell>
<Cell><Data ss:Type="Number">0</Data></Cell>
<Cell><Data ss:Type="Number">1.000000</Data></Cell>
<Cell><Data ss:Type="Number">4.200000</Data></Cell>
<Cell><Data ss:Type="Number">27</Data></Cell>
<Cell><Data ss:Type="Number">21</Data></Cell>
<Cell><Data ss:Type="Number">0.200000</Data></Cell>
<Cell><Data ss:Type="Number">98</Data></Cell>
<Cell><Data ss:Type="Number">2.440000</Data></Cell>
<Cell><Data ss:Type="Number">14.200000</Data></Cell>
<Cell><Data ss:Type="Number">274</Data></Cell>
<Cell><Data ss:Type="Number">269</Data></Cell>
<Cell><Data ss:Type="Number">13</Data></Cell>
<Cell><Data ss:Type="Number">1155</Data></Cell>
<Cell><Data ss:Type="Number">58</Data></Cell>
<Cell><Data ss:Type="Number">4.332000</Data></Cell>
<Cell><Data ss:Type="Number">2.560000</Data></Cell>
<Cell><Data ss:Type="Number">73.500000</Data></Cell>
<Cell><Data ss:Type="Number">30.442043</Data></Cell>
<Cell><Data ss:Type="Number">8.691264</Data></Cell>
<Cell><Data ss:Type="Number">0</Data></Cell>
<Cell><Data ss:Type="Number">2.329600</Data></Cell>
<Cell></Cell>
<Cell></Cell>
<Cell></Cell>
<Cell><Data ss:Type="Number">0.116000</Data></Cell>
<Cell><Data ss:Type="Number">0.061200</Data></Cell>
<Cell><Data ss:Type="Number">0.105000</Data></Cell>
<Cell><Data ss:Type="Number">0.003400</Data></Cell>
<Cell><Data ss:Type="Number">0.074800</Data></Cell>
<Cell><Data ss:Type="Number">0.013600</Data></Cell>
<Cell><Data ss:Type="Number">21.000000</Data></Cell>
<Cell><Data ss:Type="Number">64.300003</Data></Cell>
<Cell><Data ss:Type="Number">2.200000</Data></Cell>
<Cell><Data ss:Type="Number">1.550000</Data></Cell>
<Cell><Data ss:Type="Number">2.590000</Data></Cell>
<Cell><Data ss:Type="Number">33.799999</Data></Cell>
<Cell><Data ss:Type="Number">0.000000</Data></Cell>
<Cell><Data ss:Type="Number">0.000000</Data></Cell>
<Cell><Data ss:Type="Number">0.000000</Data></Cell>
<Cell><Data ss:Type="Number">0.000000</Data></Cell>
<Cell><Data ss:Type="Number">0.000000</Data></Cell>
<Cell><Data ss:Type="Number">0.000000</Data></Cell>
<Cell><Data ss:Type="Number">0.000000</Data></Cell>
<Cell><Data ss:Type="Number">0.000000</Data></Cell>
<Cell><Data ss:Type="Number">0.232900</Data></Cell>
</Row>
<Row>
<Cell><Data ss:Type="Number">3025</Data></Cell>
<Cell><Data ss:Type="Number">4</Data></Cell>
<Cell><Data ss:Type="Number">1</Data></Cell>
<Cell><Data ss:Type="Number">5.290000</Data></Cell>
<Cell><Data ss:Type="Number">5.830000</Data></Cell>
<Cell></Cell>
<Cell></Cell>
<Cell><Data ss:Type="Number">2285451.000000</Data></Cell>
<Cell><Data ss:Type="Number">324.399994</Data></Cell>
<Cell><Data ss:Type="Number">1.191000</Data></Cell>
<Cell><Data ss:Type="Number">0.034400</Data></Cell>
<Cell><Data ss:Type="Number">0</Data></Cell>
<Cell><Data ss:Type="Number">1</Data></Cell>
<Cell><Data ss:Type="Number">0</Data></Cell>
<Cell><Data ss:Type="Number">0</Data></Cell>
<Cell><Data ss:Type="Number">0</Data></Cell>
<Cell><Data ss:Type="Number">0</Data></Cell>
<Cell><Data ss:Type="Number">0</Data></Cell>
<Cell><Data ss:Type="Number">0</Data></Cell>
<Cell><Data ss:Type="Number">0</Data></Cell>
<Cell><Data ss:Type="Number">0</Data></Cell>
<Cell><Data ss:Type="Number">4</Data></Cell>
<Cell><Data ss:Type="Number">1</Data></Cell>
<Cell><Data ss:Type="Number">0</Data></Cell>
<Cell><Data ss:Type="Number">0</Data></Cell>
<Cell></Cell>
<Cell><Data ss:Type="Number">1</Data></Cell>
<Cell><Data ss:Type="Number">0</Data></Cell>
<Cell><Data ss:Type="Number">0</Data></Cell>
<Cell><Data ss:Type="Number">0</Data></Cell>
<Cell><Data ss:Type="Number">0</Data></Cell>
<Cell><Data ss:Type="Number">0</Data></Cell>
<Cell><Data ss:Type="Number">0</Data></Cell>
<Cell><Data ss:Type="Number">0</Data></Cell>
<Cell><Data ss:Type="Number">0.960000</Data></Cell>
<Cell><Data ss:Type="Number">4.300000</Data></Cell>
<Cell><Data ss:Type="Number">31</Data></Cell>
<Cell><Data ss:Type="Number">22</Data></Cell>
<Cell><Data ss:Type="Number">0.300000</Data></Cell>
<Cell><Data ss:Type="Number">91</Data></Cell>
<Cell><Data ss:Type="Number">2.340000</Data></Cell>
<Cell><Data ss:Type="Number">13.800000</Data></Cell>
<Cell><Data ss:Type="Number">285</Data></Cell>
<Cell><Data ss:Type="Number">195</Data></Cell>
<Cell><Data ss:Type="Number">12</Data></Cell>
<Cell><Data ss:Type="Number">953</Data></Cell>
<Cell><Data ss:Type="Number">57</Data></Cell>
<Cell></Cell>
<Cell></Cell>
<Cell></Cell>
<Cell></Cell>
<Cell></Cell>
<Cell><Data ss:Type="Number">0</Data></Cell>
<Cell><Data ss:Type="Number">8.621298</Data></Cell>
<Cell></Cell>
<Cell></Cell>
<Cell></Cell>
<Cell></Cell>
<Cell></Cell>
<Cell></Cell>
<Cell></Cell>
<Cell></Cell>
<Cell></Cell>
<Cell></Cell>
<Cell></Cell>
<Cell></Cell>
<Cell></Cell>
<Cell></Cell>
<Cell></Cell>
<Cell><Data ss:Type="Number">1.000000</Data></Cell>
<Cell><Data ss:Type="Number">0.000000</Data></Cell>
<Cell><Data ss:Type="Number">0.000000</Data></Cell>
<Cell><Data ss:Type="Number">0.000000</Data></Cell>
<Cell><Data ss:Type="Number">0.000000</Data></Cell>
<Cell><Data ss:Type="Number">0.000000</Data></Cell>
<Cell><Data ss:Type="Number">0.000000</Data></Cell>
<Cell><Data ss:Type="Number">0.000000</Data></Cell>
<Cell><Data ss:Type="Number">0.204617</Data></Cell>
</Row>
<Row>
<Cell><Data ss:Type="Number">3025</Data></Cell>
<Cell><Data ss:Type="Number">8</Data></Cell>
<Cell><Data ss:Type="Number">1</Data></Cell>
<Cell></Cell>
<Cell></Cell>
<Cell></Cell>
<Cell></Cell>
<Cell></Cell>
<Cell></Cell>
<Cell></Cell>
<Cell></Cell>
<Cell><Data ss:Type="Number">0</Data></Cell>
<Cell><Data ss:Type="Number">0</Data></Cell>
<Cell><Data ss:Type="Number">1</Data></Cell>
<Cell><Data ss:Type="Number">0</Data></Cell>
<Cell><Data ss:Type="Number">0</Data></Cell>
<Cell><Data ss:Type="Number">0</Data></Cell>
<Cell><Data ss:Type="Number">0</Data></Cell>
<Cell><Data ss:Type="Number">0</Data></Cell>
<Cell><Data ss:Type="Number">0</Data></Cell>
<Cell><Data ss:Type="Number">0</Data></Cell>
<Cell><Data ss:Type="Number">8</Data></Cell>
<Cell><Data ss:Type="Number">0</Data></Cell>
<Cell><Data ss:Type="Number">1</Data></Cell>
<Cell><Data ss:Type="Number">0</Data></Cell>
<Cell></Cell>
<Cell><Data ss:Type="Number">0</Data></Cell>
<Cell><Data ss:Type="Number">1</Data></Cell>
<Cell><Data ss:Type="Number">0</Data></Cell>
<Cell><Data ss:Type="Number">0</Data></Cell>
<Cell><Data ss:Type="Number">0</Data></Cell>
<Cell><Data ss:Type="Number">0</Data></Cell>
<Cell><Data ss:Type="Number">0</Data></Cell>
<Cell><Data ss:Type="Number">0</Data></Cell>
<Cell><Data ss:Type="Number">1.040000</Data></Cell>
<Cell><Data ss:Type="Number">4.100000</Data></Cell>
<Cell><Data ss:Type="Number">32</Data></Cell>
<Cell><Data ss:Type="Number">22</Data></Cell>
<Cell><Data ss:Type="Number">0.200000</Data></Cell>
<Cell><Data ss:Type="Number">135</Data></Cell>
<Cell><Data ss:Type="Number">2.980000</Data></Cell>
<Cell><Data ss:Type="Number">14.300000</Data></Cell>
<Cell><Data ss:Type="Number">274</Data></Cell>
<Cell><Data ss:Type="Number">235</Data></Cell>
<Cell><Data ss:Type="Number">14</Data></Cell>
<Cell><Data ss:Type="Number">980</Data></Cell>
<Cell><Data ss:Type="Number">59</Data></Cell>
<Cell></Cell>
<Cell></Cell>
<Cell></Cell>
<Cell></Cell>
<Cell></Cell>
<Cell><Data ss:Type="Number">0</Data></Cell>
<Cell></Cell>
<Cell></Cell>
<Cell></Cell>
<Cell></Cell>
<Cell></Cell>
<Cell></Cell>
<Cell></Cell>
<Cell></Cell>
<Cell></Cell>
<Cell></Cell>
<Cell></Cell>
<Cell></Cell>
<Cell></Cell>
<Cell></Cell>
<Cell></Cell>
<Cell></Cell>
<Cell><Data ss:Type="Number">0.000000</Data></Cell>
<Cell><Data ss:Type="Number">1.000000</Data></Cell>
<Cell><Data ss:Type="Number">0.000000</Data></Cell>
<Cell><Data ss:Type="Number">0.000000</Data></Cell>
<Cell><Data ss:Type="Number">0.000000</Data></Cell>
<Cell><Data ss:Type="Number">0.000000</Data></Cell>
<Cell><Data ss:Type="Number">0.000000</Data></Cell>
<Cell><Data ss:Type="Number">0.000000</Data></Cell>
<Cell><Data ss:Type="Number">0.239796</Data></Cell>
</Row>
<Row>
<Cell><Data ss:Type="Number">3025</Data></Cell>
<Cell><Data ss:Type="Number">10</Data></Cell>
<Cell><Data ss:Type="Number">1</Data></Cell>
<Cell><Data ss:Type="Number">4.660000</Data></Cell>
<Cell><Data ss:Type="Number">6.730000</Data></Cell>
<Cell><Data ss:Type="Number">5.610000</Data></Cell>
<Cell><Data ss:Type="Number">13.900000</Data></Cell>
<Cell><Data ss:Type="Number">1805253.000000</Data></Cell>
<Cell><Data ss:Type="Number">388.940002</Data></Cell>
<Cell><Data ss:Type="Number">1.762000</Data></Cell>
<Cell><Data ss:Type="Number">0.032180</Data></Cell>
<Cell><Data ss:Type="Number">0</Data></Cell>
<Cell><Data ss:Type="Number">0</Data></Cell>
<Cell><Data ss:Type="Number">0</Data></Cell>
<Cell><Data ss:Type="Number">0</Data></Cell>
<Cell><Data ss:Type="Number">0</Data></Cell>
<Cell><Data ss:Type="Number">0</Data></Cell>
<Cell><Data ss:Type="Number">0</Data></Cell>
<Cell><Data ss:Type="Number">0</Data></Cell>
<Cell><Data ss:Type="Number">1</Data></Cell>
<Cell><Data ss:Type="Number">0</Data></Cell>
<Cell></Cell>
<Cell></Cell>
<Cell></Cell>
<Cell></Cell>
<Cell><Data ss:Type="Number">12</Data></Cell>
<Cell><Data ss:Type="Number">0</Data></Cell>
<Cell><Data ss:Type="Number">0</Data></Cell>
<Cell><Data ss:Type="Number">0</Data></Cell>
<Cell><Data ss:Type="Number">0</Data></Cell>
<Cell><Data ss:Type="Number">0</Data></Cell>
<Cell><Data ss:Type="Number">0</Data></Cell>
<Cell><Data ss:Type="Number">1</Data></Cell>
<Cell><Data ss:Type="Number">0</Data></Cell>
<Cell></Cell>
<Cell></Cell>
<Cell></Cell>
<Cell></Cell>
<Cell></Cell>
<Cell></Cell>
<Cell></Cell>
<Cell></Cell>
<Cell></Cell>
<Cell></Cell>
<Cell></Cell>
<Cell></Cell>
<Cell></Cell>
<Cell></Cell>
<Cell></Cell>
<Cell></Cell>
<Cell></Cell>
<Cell></Cell>
<Cell><Data ss:Type="Number">0</Data></Cell>
<Cell></Cell>
<Cell><Data ss:Type="Number">96.900002</Data></Cell>
<Cell><Data ss:Type="Number">22.799999</Data></Cell>
<Cell><Data ss:Type="Number">37.000000</Data></Cell>
<Cell></Cell>
<Cell></Cell>
<Cell></Cell>
<Cell></Cell>
<Cell></Cell>
<Cell></Cell>
<Cell></Cell>
<Cell></Cell>
<Cell></Cell>
<Cell></Cell>
<Cell></Cell>
<Cell></Cell>
<Cell><Data ss:Type="Number">0.000000</Data></Cell>
<Cell><Data ss:Type="Number">0.000000</Data></Cell>
<Cell><Data ss:Type="Number">0.000000</Data></Cell>
<Cell><Data ss:Type="Number">0.000000</Data></Cell>
<Cell><Data ss:Type="Number">0.000000</Data></Cell>
<Cell><Data ss:Type="Number">0.000000</Data></Cell>
<Cell><Data ss:Type="Number">1.000000</Data></Cell>
<Cell><Data ss:Type="Number">0.000000</Data></Cell>
<Cell></Cell>
</Row>
<Row>
<Cell><Data ss:Type="Number">3025</Data></Cell>
<Cell><Data ss:Type="Number">12</Data></Cell>
<Cell><Data ss:Type="Number">1</Data></Cell>
<Cell><Data ss:Type="Number">3.540000</Data></Cell>
<Cell><Data ss:Type="Number">3.650000</Data></Cell>
<Cell></Cell>
<Cell></Cell>
<Cell><Data ss:Type="Number">2421410.000000</Data></Cell>
<Cell><Data ss:Type="Number">733.809998</Data></Cell>
<Cell><Data ss:Type="Number">1.918000</Data></Cell>
<Cell><Data ss:Type="Number">0.024680</Data></Cell>
<Cell><Data ss:Type="Number">0</Data></Cell>
<Cell><Data ss:Type="Number">0</Data></Cell>
<Cell><Data ss:Type="Number">0</Data></Cell>
<Cell><Data ss:Type="Number">1</Data></Cell>
<Cell><Data ss:Type="Number">0</Data></Cell>
<Cell><Data ss:Type="Number">0</Data></Cell>
<Cell><Data ss:Type="Number">0</Data></Cell>
<Cell><Data ss:Type="Number">0</Data></Cell>
<Cell><Data ss:Type="Number">0</Data></Cell>
<Cell><Data ss:Type="Number">0</Data></Cell>
<Cell><Data ss:Type="Number">12</Data></Cell>
<Cell><Data ss:Type="Number">0</Data></Cell>
<Cell><Data ss:Type="Number">0</Data></Cell>
<Cell><Data ss:Type="Number">1</Data></Cell>
<Cell></Cell>
<Cell><Data ss:Type="Number">0</Data></Cell>
<Cell><Data ss:Type="Number">0</Data></Cell>
<Cell><Data ss:Type="Number">1</Data></Cell>
<Cell><Data ss:Type="Number">0</Data></Cell>
<Cell><Data ss:Type="Number">0</Data></Cell>
<Cell><Data ss:Type="Number">0</Data></Cell>
<Cell><Data ss:Type="Number">0</Data></Cell>
<Cell><Data ss:Type="Number">0</Data></Cell>
<Cell><Data ss:Type="Number">1.060000</Data></Cell>
<Cell><Data ss:Type="Number">4.300000</Data></Cell>
<Cell><Data ss:Type="Number">34</Data></Cell>
<Cell><Data ss:Type="Number">26</Data></Cell>
<Cell><Data ss:Type="Number">0.200000</Data></Cell>
<Cell><Data ss:Type="Number">112</Data></Cell>
<Cell><Data ss:Type="Number">2.140000</Data></Cell>
<Cell><Data ss:Type="Number">14.600000</Data></Cell>
<Cell><Data ss:Type="Number">319</Data></Cell>
<Cell><Data ss:Type="Number">327</Data></Cell>
<Cell><Data ss:Type="Number">13</Data></Cell>
<Cell><Data ss:Type="Number">1449</Data></Cell>
<Cell><Data ss:Type="Number">58</Data></Cell>
<Cell><Data ss:Type="Number">4.222000</Data></Cell>
<Cell><Data ss:Type="Number">2.870000</Data></Cell>
<Cell><Data ss:Type="Number">78.199997</Data></Cell>
<Cell><Data ss:Type="Number">31.814756</Data></Cell>
<Cell><Data ss:Type="Number">0.007000</Data></Cell>
<Cell><Data ss:Type="Number">0</Data></Cell>
<Cell><Data ss:Type="Number">1.748786</Data></Cell>
<Cell></Cell>
<Cell></Cell>
<Cell></Cell>
<Cell><Data ss:Type="Number">0.029900</Data></Cell>
<Cell><Data ss:Type="Number">0.958000</Data></Cell>
<Cell><Data ss:Type="Number">0.545000</Data></Cell>
<Cell><Data ss:Type="Number">0.043800</Data></Cell>
<Cell><Data ss:Type="Number">0.153000</Data></Cell>
<Cell><Data ss:Type="Number">0.115000</Data></Cell>
<Cell><Data ss:Type="Number">9.630000</Data></Cell>
<Cell><Data ss:Type="Number">26.900000</Data></Cell>
<Cell><Data ss:Type="Number">2.500000</Data></Cell>
<Cell><Data ss:Type="Number">0.498000</Data></Cell>
<Cell><Data ss:Type="Number">1.570000</Data></Cell>
<Cell><Data ss:Type="Number">14.800000</Data></Cell>
<Cell><Data ss:Type="Number">0.000000</Data></Cell>
<Cell><Data ss:Type="Number">0.000000</Data></Cell>
<Cell><Data ss:Type="Number">1.000000</Data></Cell>
<Cell><Data ss:Type="Number">0.000000</Data></Cell>
<Cell><Data ss:Type="Number">0.000000</Data></Cell>
<Cell><Data ss:Type="Number">0.000000</Data></Cell>
<Cell><Data ss:Type="Number">0.000000</Data></Cell>
<Cell><Data ss:Type="Number">0.000000</Data></Cell>
<Cell><Data ss:Type="Number">0.225673</Data></Cell>
</Row>
<Row>
<Cell><Data ss:Type="Number">3025</Data></Cell>
<Cell><Data ss:Type="Number">16</Data></Cell>
<Cell><Data ss:Type="Number">1</Data></Cell>
<Cell><Data ss:Type="Number">5.170000</Data></Cell>
<Cell><Data ss:Type="Number">10.100000</Data></Cell>
<Cell></Cell>
<Cell></Cell>
<Cell><Data ss:Type="Number">2236298.000000</Data></Cell>
<Cell><Data ss:Type="Number">191.710007</Data></Cell>
<Cell><Data ss:Type="Number">1.205000</Data></Cell>
<Cell><Data ss:Type="Number">0.036600</Data></Cell>
<Cell><Data ss:Type="Number">0</Data></Cell>
<Cell><Data ss:Type="Number">0</Data></Cell>
<Cell><Data ss:Type="Number">0</Data></Cell>
<Cell><Data ss:Type="Number">0</Data></Cell>
<Cell><Data ss:Type="Number">1</Data></Cell>
<Cell><Data ss:Type="Number">0</Data></Cell>
<Cell><Data ss:Type="Number">0</Data></Cell>
<Cell><Data ss:Type="Number">0</Data></Cell>
<Cell><Data ss:Type="Number">0</Data></Cell>
<Cell><Data ss:Type="Number">0</Data></Cell>
<Cell></Cell>
<Cell></Cell>
<Cell></Cell>
<Cell></Cell>
<Cell></Cell>
<Cell><Data ss:Type="Number">0</Data></Cell>
<Cell><Data ss:Type="Number">0</Data></Cell>
<Cell><Data ss:Type="Number">0</Data></Cell>
<Cell><Data ss:Type="Number">1</Data></Cell>
<Cell><Data ss:Type="Number">0</Data></Cell>
<Cell><Data ss:Type="Number">0</Data></Cell>
<Cell><Data ss:Type="Number">0</Data></Cell>
<Cell><Data ss:Type="Number">0</Data></Cell>
<Cell><Data ss:Type="Number">1.090000</Data></Cell>
<Cell><Data ss:Type="Number">4.400000</Data></Cell>
<Cell><Data ss:Type="Number">32</Data></Cell>
<Cell><Data ss:Type="Number">24</Data></Cell>
<Cell><Data ss:Type="Number">0.300000</Data></Cell>
<Cell><Data ss:Type="Number">91</Data></Cell>
<Cell><Data ss:Type="Number">2.000000</Data></Cell>
<Cell><Data ss:Type="Number">14.800000</Data></Cell>
<Cell><Data ss:Type="Number">323</Data></Cell>
<Cell><Data ss:Type="Number">274</Data></Cell>
<Cell><Data ss:Type="Number">10</Data></Cell>
<Cell><Data ss:Type="Number">1592</Data></Cell>
<Cell><Data ss:Type="Number">59</Data></Cell>
<Cell></Cell>
<Cell></Cell>
<Cell></Cell>
<Cell></Cell>
<Cell></Cell>
<Cell><Data ss:Type="Number">1</Data></Cell>
<Cell><Data ss:Type="Number">0.974090</Data></Cell>
<Cell></Cell>
<Cell></Cell>
<Cell></Cell>
<Cell></Cell>
<Cell></Cell>
<Cell></Cell>
<Cell></Cell>
<Cell></Cell>
<Cell></Cell>
<Cell></Cell>
<Cell></Cell>
<Cell></Cell>
<Cell></Cell>
<Cell></Cell>
<Cell></Cell>
<Cell><Data ss:Type="Number">0.000000</Data></Cell>
<Cell><Data ss:Type="Number">0.000000</Data></Cell>
<Cell><Data ss:Type="Number">0.000000</Data></Cell>
<Cell><Data ss:Type="Number">1.000000</Data></Cell>
<Cell><Data ss:Type="Number">0.000000</Data></Cell>
<Cell><Data ss:Type="Number">0.000000</Data></Cell>
<Cell><Data ss:Type="Number">0.000000</Data></Cell>
<Cell><Data ss:Type="Number">0.000000</Data></Cell>
<Cell><Data ss:Type="Number">0.172111</Data></Cell>
</Row>
<Row>
<Cell><Data ss:Type="Number">3025</Data></Cell>
<Cell><Data ss:Type="Number">20</Data></Cell>
<Cell><Data ss:Type="Number">1</Data></Cell>
<Cell></Cell>
<Cell></Cell>
<Cell></Cell>
<Cell></Cell>
<Cell><Data ss:Type="Number">1912594.000000</Data></Cell>
<Cell><Data ss:Type="Number">214.460007</Data></Cell>
<Cell><Data ss:Type="Number">0.812000</Data></Cell>
<Cell><Data ss:Type="Number">0.038480</Data></Cell>
<Cell><Data ss:Type="Number">0</Data></Cell>
<Cell><Data ss:Type="Number">0</Data></Cell>
<Cell><Data ss:Type="Number">0</Data></Cell>
<Cell><Data ss:Type="Number">0</Data></Cell>
<Cell><Data ss:Type="Number">0</Data></Cell>
<Cell><Data ss:Type="Number">1</Data></Cell>
<Cell><Data ss:Type="Number">0</Data></Cell>
<Cell><Data ss:Type="Number">0</Data></Cell>
<Cell><Data ss:Type="Number">0</Data></Cell>
<Cell><Data ss:Type="Number">0</Data></Cell>
<Cell></Cell>
<Cell></Cell>
<Cell></Cell>
<Cell></Cell>
<Cell></Cell>
<Cell><Data ss:Type="Number">0</Data></Cell>
<Cell><Data ss:Type="Number">0</Data></Cell>
<Cell><Data ss:Type="Number">0</Data></Cell>
<Cell><Data ss:Type="Number">0</Data></Cell>
<Cell><Data ss:Type="Number">1</Data></Cell>
<Cell><Data ss:Type="Number">0</Data></Cell>
<Cell><Data ss:Type="Number">0</Data></Cell>
<Cell><Data ss:Type="Number">0</Data></Cell>
<Cell><Data ss:Type="Number">1.070000</Data></Cell>
<Cell><Data ss:Type="Number">4.300000</Data></Cell>
<Cell><Data ss:Type="Number">30</Data></Cell>
<Cell><Data ss:Type="Number">24</Data></Cell>
<Cell><Data ss:Type="Number">0.400000</Data></Cell>
<Cell><Data ss:Type="Number">84</Data></Cell>
<Cell><Data ss:Type="Number">2.100000</Data></Cell>
<Cell><Data ss:Type="Number">14.600000</Data></Cell>
<Cell><Data ss:Type="Number">296</Data></Cell>
<Cell><Data ss:Type="Number">311</Data></Cell>
<Cell><Data ss:Type="Number">14</Data></Cell>
<Cell><Data ss:Type="Number">1291</Data></Cell>
<Cell><Data ss:Type="Number">59</Data></Cell>
<Cell></Cell>
<Cell></Cell>
<Cell></Cell>
<Cell></Cell>
<Cell></Cell>
<Cell><Data ss:Type="Number">1</Data></Cell>
<Cell></Cell>
<Cell></Cell>
<Cell></Cell>
<Cell></Cell>
<Cell></Cell>
<Cell></Cell>
<Cell></Cell>
<Cell></Cell>
<Cell></Cell>
<Cell></Cell>
<Cell></Cell>
<Cell></Cell>
<Cell></Cell>
<Cell></Cell>
<Cell></Cell>
<Cell></Cell>
<Cell><Data ss:Type="Number">0.000000</Data></Cell>
<Cell><Data ss:Type="Number">0.000000</Data></Cell>
<Cell><Data ss:Type="Number">0.000000</Data></Cell>
<Cell><Data ss:Type="Number">0.000000</Data></Cell>
<Cell><Data ss:Type="Number">1.000000</Data></Cell>
<Cell><Data ss:Type="Number">0.000000</Data></Cell>
<Cell><Data ss:Type="Number">0.000000</Data></Cell>
<Cell><Data ss:Type="Number">0.000000</Data></Cell>
<Cell><Data ss:Type="Number">0.240899</Data></Cell>
</Row>
<Row>
<Cell><Data ss:Type="Number">3025</Data></Cell>
<Cell><Data ss:Type="Number">22</Data></Cell>
<Cell><Data ss:Type="Number">1</Data></Cell>
<Cell><Data ss:Type="Number">3.840000</Data></Cell>
<Cell><Data ss:Type="Number">12.400000</Data></Cell>
<Cell><Data ss:Type="Number">7.250000</Data></Cell>
<Cell><Data ss:Type="Number">22.900000</Data></Cell>
<Cell></Cell>
<Cell></Cell>
<Cell></Cell>
<Cell></Cell>
<Cell><Data ss:Type="Number">0</Data></Cell>
<Cell><Data ss:Type="Number">0</Data></Cell>
<Cell><Data ss:Type="Number">0</Data></Cell>
<Cell><Data ss:Type="Number">0</Data></Cell>
<Cell><Data ss:Type="Number">0</Data></Cell>
<Cell><Data ss:Type="Number">0</Data></Cell>
<Cell><Data ss:Type="Number">0</Data></Cell>
<Cell><Data ss:Type="Number">0</Data></Cell>
<Cell><Data ss:Type="Number">0</Data></Cell>
<Cell><Data ss:Type="Number">1</Data></Cell>
<Cell></Cell>
<Cell></Cell>
<Cell></Cell>
<Cell></Cell>
<Cell></Cell>
<Cell><Data ss:Type="Number">0</Data></Cell>
<Cell><Data ss:Type="Number">0</Data></Cell>
<Cell><Data ss:Type="Number">0</Data></Cell>
<Cell><Data ss:Type="Number">0</Data></Cell>
<Cell><Data ss:Type="Number">0</Data></Cell>
<Cell><Data ss:Type="Number">0</Data></Cell>
<Cell><Data ss:Type="Number">0</Data></Cell>
<Cell><Data ss:Type="Number">1</Data></Cell>
<Cell></Cell>
<Cell></Cell>
<Cell></Cell>
<Cell></Cell>
<Cell></Cell>
<Cell></Cell>
<Cell></Cell>
<Cell></Cell>
<Cell></Cell>
<Cell></Cell>
<Cell></Cell>
<Cell></Cell>
<Cell></Cell>
<Cell></Cell>
<Cell></Cell>
<Cell></Cell>
<Cell></Cell>
<Cell></Cell>
<Cell><Data ss:Type="Number">0</Data></Cell>
<Cell></Cell>
<Cell><Data ss:Type="Number">95.099998</Data></Cell>
<Cell><Data ss:Type="Number">21.299999</Data></Cell>
<Cell><Data ss:Type="Number">29.299999</Data></Cell>
<Cell></Cell>
<Cell></Cell>
<Cell></Cell>
<Cell></Cell>
<Cell></Cell>
<Cell></Cell>
<Cell></Cell>
<Cell></Cell>
<Cell></Cell>
<Cell></Cell>
<Cell></Cell>
<Cell></Cell>
<Cell><Data ss:Type="Number">0.000000</Data></Cell>
<Cell><Data ss:Type="Number">0.000000</Data></Cell>
<Cell><Data ss:Type="Number">0.000000</Data></Cell>
<Cell><Data ss:Type="Number">0.000000</Data></Cell>
<Cell><Data ss:Type="Number">0.000000</Data></Cell>
<Cell><Data ss:Type="Number">0.000000</Data></Cell>
<Cell><Data ss:Type="Number">0.000000</Data></Cell>
<Cell><Data ss:Type="Number">1.000000</Data></Cell>
<Cell></Cell>
</Row>
<Row>
<Cell><Data ss:Type="Number">3025</Data></Cell>
<Cell><Data ss:Type="Number">24</Data></Cell>
<Cell><Data ss:Type="Number">1</Data></Cell>
<Cell><Data ss:Type="Number">4.320000</Data></Cell>
<Cell><Data ss:Type="Number">3.680000</Data></Cell>
<Cell></Cell>
<Cell></Cell>
<Cell><Data ss:Type="Number">1867899.000000</Data></Cell>
<Cell><Data ss:Type="Number">210.179993</Data></Cell>
<Cell><Data ss:Type="Number">1.287000</Data></Cell>
<Cell><Data ss:Type="Number">0.040640</Data></Cell>
<Cell><Data ss:Type="Number">0</Data></Cell>
<Cell><Data ss:Type="Number">0</Data></Cell>
<Cell><Data ss:Type="Number">0</Data></Cell>
<Cell><Data ss:Type="Number">0</Data></Cell>
<Cell><Data ss:Type="Number">0</Data></Cell>
<Cell><Data ss:Type="Number">0</Data></Cell>
<Cell><Data ss:Type="Number">1</Data></Cell>
<Cell><Data ss:Type="Number">0</Data></Cell>
<Cell><Data ss:Type="Number">0</Data></Cell>
<Cell><Data ss:Type="Number">0</Data></Cell>
<Cell></Cell>
<Cell></Cell>
<Cell></Cell>
<Cell></Cell>
<Cell></Cell>
<Cell><Data ss:Type="Number">0</Data></Cell>
<Cell><Data ss:Type="Number">0</Data></Cell>
<Cell><Data ss:Type="Number">0</Data></Cell>
<Cell><Data ss:Type="Number">0</Data></Cell>
<Cell><Data ss:Type="Number">0</Data></Cell>
<Cell><Data ss:Type="Number">1</Data></Cell>
<Cell><Data ss:Type="Number">0</Data></Cell>
<Cell><Data ss:Type="Number">0</Data></Cell>
<Cell><Data ss:Type="Number">1.100000</Data></Cell>
<Cell><Data ss:Type="Number">4.300000</Data></Cell>
<Cell><Data ss:Type="Number">27</Data></Cell>
<Cell><Data ss:Type="Number">21</Data></Cell>
<Cell><Data ss:Type="Number">0.300000</Data></Cell>
<Cell><Data ss:Type="Number">87</Data></Cell>
<Cell><Data ss:Type="Number">2.210000</Data></Cell>
<Cell><Data ss:Type="Number">14.500000</Data></Cell>
<Cell><Data ss:Type="Number">285</Data></Cell>
<Cell><Data ss:Type="Number">247</Data></Cell>
<Cell><Data ss:Type="Number">13</Data></Cell>
<Cell><Data ss:Type="Number">1048</Data></Cell>
<Cell><Data ss:Type="Number">57</Data></Cell>
<Cell><Data ss:Type="Number">4.222000</Data></Cell>
<Cell><Data ss:Type="Number">2.700000</Data></Cell>
<Cell><Data ss:Type="Number">129.800003</Data></Cell>
<Cell><Data ss:Type="Number">14.170178</Data></Cell>
<Cell><Data ss:Type="Number">96.890007</Data></Cell>
<Cell><Data ss:Type="Number">0</Data></Cell>
<Cell><Data ss:Type="Number">7.216566</Data></Cell>
<Cell></Cell>
<Cell></Cell>
<Cell></Cell>
<Cell><Data ss:Type="Number">0.006850</Data></Cell>
<Cell><Data ss:Type="Number">0.063000</Data></Cell>
<Cell><Data ss:Type="Number">0.170000</Data></Cell>
<Cell><Data ss:Type="Number">0.056100</Data></Cell>
<Cell><Data ss:Type="Number">0.246000</Data></Cell>
<Cell><Data ss:Type="Number">0.067100</Data></Cell>
<Cell><Data ss:Type="Number">3.360000</Data></Cell>
<Cell><Data ss:Type="Number">0.337000</Data></Cell>
<Cell><Data ss:Type="Number">0.110000</Data></Cell>
<Cell><Data ss:Type="Number">0.142000</Data></Cell>
<Cell><Data ss:Type="Number">0.355000</Data></Cell>
<Cell><Data ss:Type="Number">0.169000</Data></Cell>
<Cell><Data ss:Type="Number">0.000000</Data></Cell>
<Cell><Data ss:Type="Number">0.000000</Data></Cell>
<Cell><Data ss:Type="Number">0.000000</Data></Cell>
<Cell><Data ss:Type="Number">0.000000</Data></Cell>
<Cell><Data ss:Type="Number">0.000000</Data></Cell>
<Cell><Data ss:Type="Number">1.000000</Data></Cell>
<Cell><Data ss:Type="Number">0.000000</Data></Cell>
<Cell><Data ss:Type="Number">0.000000</Data></Cell>
<Cell><Data ss:Type="Number">0.235687</Data></Cell>
</Row>
<Row>
<Cell><Data ss:Type="Number">3054</Data></Cell>
<Cell><Data ss:Type="Number">-2</Data></Cell>
<Cell><Data ss:Type="Number">0</Data></Cell>
<Cell><Data ss:Type="Number">2.200000</Data></Cell>
<Cell><Data ss:Type="Number">16.799999</Data></Cell>
<Cell><Data ss:Type="Number">6.400000</Data></Cell>
<Cell><Data ss:Type="Number">4.990000</Data></Cell>
<Cell></Cell>
<Cell></Cell>
<Cell></Cell>
<Cell></Cell>
<Cell><Data ss:Type="Number">0</Data></Cell>
<Cell><Data ss:Type="Number">0</Data></Cell>
<Cell><Data ss:Type="Number">0</Data></Cell>
<Cell><Data ss:Type="Number">0</Data></Cell>
<Cell><Data ss:Type="Number">0</Data></Cell>
<Cell><Data ss:Type="Number">0</Data></Cell>
<Cell><Data ss:Type="Number">0</Data></Cell>
<Cell><Data ss:Type="Number">1</Data></Cell>
<Cell><Data ss:Type="Number">0</Data></Cell>
<Cell><Data ss:Type="Number">0</Data></Cell>
<Cell></Cell>
<Cell></Cell>
<Cell></Cell>
<Cell></Cell>
<Cell></Cell>
<Cell><Data ss:Type="Number">0</Data></Cell>
<Cell><Data ss:Type="Number">0</Data></Cell>
<Cell><Data ss:Type="Number">0</Data></Cell>
<Cell><Data ss:Type="Number">0</Data></Cell>
<Cell><Data ss:Type="Number">0</Data></Cell>
<Cell><Data ss:Type="Number">0</Data></Cell>
<Cell><Data ss:Type="Number">0</Data></Cell>
<Cell><Data ss:Type="Number">0</Data></Cell>
<Cell></Cell>
<Cell></Cell>
<Cell></Cell>
<Cell></Cell>
<Cell></Cell>
<Cell></Cell>
<Cell></Cell>
<Cell></Cell>
<Cell></Cell>
<Cell></Cell>
<Cell></Cell>
<Cell></Cell>
<Cell></Cell>
<Cell></Cell>
<Cell></Cell>
<Cell></Cell>
<Cell></Cell>
<Cell></Cell>
<Cell><Data ss:Type="Number">0</Data></Cell>
<Cell></Cell>
<Cell><Data ss:Type="Number">98.199997</Data></Cell>
<Cell><Data ss:Type="Number">59.200001</Data></Cell>
<Cell><Data ss:Type="Number">74.699997</Data></Cell>
<Cell></Cell>
<Cell></Cell>
<Cell></Cell>
<Cell></Cell>
<Cell></Cell>
<Cell></Cell>
<Cell></Cell>
<Cell></Cell>
<Cell></Cell>
<Cell></Cell>
<Cell></Cell>
<Cell></Cell>
<Cell><Data ss:Type="Number">0.000000</Data></Cell>
<Cell><Data ss:Type="Number">0.000000</Data></Cell>
<Cell><Data ss:Type="Number">0.000000</Data></Cell>
<Cell><Data ss:Type="Number">0.000000</Data></Cell>
<Cell><Data ss:Type="Number">0.000000</Data></Cell>
<Cell><Data ss:Type="Number">0.000000</Data></Cell>
<Cell><Data ss:Type="Number">0.000000</Data></Cell>
<Cell><Data ss:Type="Number">0.000000</Data></Cell>
<Cell></Cell>
</Row>
<Row>
<Cell><Data ss:Type="Number">3054</Data></Cell>
<Cell><Data ss:Type="Number">0</Data></Cell>
<Cell><Data ss:Type="Number">0</Data></Cell>
<Cell><Data ss:Type="Number">2.080000</Data></Cell>
<Cell><Data ss:Type="Number">13.000000</Data></Cell>
<Cell></Cell>
<Cell></Cell>
<Cell><Data ss:Type="Number">1475483.000000</Data></Cell>
<Cell><Data ss:Type="Number">116.400002</Data></Cell>
<Cell><Data ss:Type="Number">1.477000</Data></Cell>
<Cell><Data ss:Type="Number">0.043890</Data></Cell>
<Cell><Data ss:Type="Number">1</Data></Cell>
<Cell><Data ss:Type="Number">0</Data></Cell>
<Cell><Data ss:Type="Number">0</Data></Cell>
<Cell><Data ss:Type="Number">0</Data></Cell>
<Cell><Data ss:Type="Number">0</Data></Cell>
<Cell><Data ss:Type="Number">0</Data></Cell>
<Cell><Data ss:Type="Number">0</Data></Cell>
<Cell><Data ss:Type="Number">0</Data></Cell>
<Cell><Data ss:Type="Number">0</Data></Cell>
<Cell><Data ss:Type="Number">0</Data></Cell>
<Cell></Cell>
<Cell></Cell>
<Cell></Cell>
<Cell></Cell>
<Cell></Cell>
<Cell><Data ss:Type="Number">0</Data></Cell>
<Cell><Data ss:Type="Number">0</Data></Cell>
<Cell><Data ss:Type="Number">0</Data></Cell>
<Cell><Data ss:Type="Number">0</Data></Cell>
<Cell><Data ss:Type="Number">0</Data></Cell>
<Cell><Data ss:Type="Number">0</Data></Cell>
<Cell><Data ss:Type="Number">0</Data></Cell>
<Cell><Data ss:Type="Number">0</Data></Cell>
<Cell><Data ss:Type="Number">1.170000</Data></Cell>
<Cell><Data ss:Type="Number">4.400000</Data></Cell>
<Cell><Data ss:Type="Number">38</Data></Cell>
<Cell><Data ss:Type="Number">56</Data></Cell>
<Cell><Data ss:Type="Number">5.100000</Data></Cell>
<Cell><Data ss:Type="Number">112</Data></Cell>
<Cell><Data ss:Type="Number">2.920000</Data></Cell>
<Cell><Data ss:Type="Number">14.900000</Data></Cell>
<Cell><Data ss:Type="Number">194</Data></Cell>
<Cell><Data ss:Type="Number">266</Data></Cell>
<Cell><Data ss:Type="Number">16</Data></Cell>
<Cell><Data ss:Type="Number">888</Data></Cell>
<Cell><Data ss:Type="Number">54</Data></Cell>
<Cell><Data ss:Type="Number">4.992000</Data></Cell>
<Cell><Data ss:Type="Number">4.630000</Data></Cell>
<Cell><Data ss:Type="Number">96.800003</Data></Cell>
<Cell><Data ss:Type="Number">139.202652</Data></Cell>
<Cell><Data ss:Type="Number">15.105712</Data></Cell>
<Cell><Data ss:Type="Number">1</Data></Cell>
<Cell><Data ss:Type="Number">0.627008</Data></Cell>
<Cell></Cell>
<Cell></Cell>
<Cell></Cell>
<Cell><Data ss:Type="Number">0.070600</Data></Cell>
<Cell><Data ss:Type="Number">0.007060</Data></Cell>
<Cell><Data ss:Type="Number">0.042400</Data></Cell>
<Cell><Data ss:Type="Number">0.011800</Data></Cell>
<Cell><Data ss:Type="Number">0.058900</Data></Cell>
<Cell><Data ss:Type="Number">0.000000</Data></Cell>
<Cell><Data ss:Type="Number">9.200000</Data></Cell>
<Cell><Data ss:Type="Number">56.500000</Data></Cell>
<Cell><Data ss:Type="Number">1.020000</Data></Cell>
<Cell><Data ss:Type="Number">0.588000</Data></Cell>
<Cell><Data ss:Type="Number">0.488000</Data></Cell>
<Cell><Data ss:Type="Number">23.799999</Data></Cell>
<Cell><Data ss:Type="Number">0.000000</Data></Cell>
<Cell><Data ss:Type="Number">0.000000</Data></Cell>
<Cell><Data ss:Type="Number">0.000000</Data></Cell>
<Cell><Data ss:Type="Number">0.000000</Data></Cell>
<Cell><Data ss:Type="Number">0.000000</Data></Cell>
<Cell><Data ss:Type="Number">0.000000</Data></Cell>
<Cell><Data ss:Type="Number">0.000000</Data></Cell>
<Cell><Data ss:Type="Number">0.000000</Data></Cell>
<Cell><Data ss:Type="Number">0.299550</Data></Cell>
</Row>
<Row>
<Cell><Data ss:Type="Number">3054</Data></Cell>
<Cell><Data ss:Type="Number">4</Data></Cell>
<Cell><Data ss:Type="Number">0</Data></Cell>
<Cell><Data ss:Type="Number">2.180000</Data></Cell>
<Cell><Data ss:Type="Number">12.900000</Data></Cell>
<Cell></Cell>
<Cell></Cell>
<Cell><Data ss:Type="Number">1666136.000000</Data></Cell>
<Cell><Data ss:Type="Number">290.450012</Data></Cell>
<Cell><Data ss:Type="Number">2.924000</Data></Cell>
<Cell><Data ss:Type="Number">0.046440</Data></Cell>
<Cell><Data ss:Type="Number">0</Data></Cell>
<Cell><Data ss:Type="Number">1</Data></Cell>
<Cell><Data ss:Type="Number">0</Data></Cell>
<Cell><Data ss:Type="Number">0</Data></Cell>
<Cell><Data ss:Type="Number">0</Data></Cell>
<Cell><Data ss:Type="Number">0</Data></Cell>
<Cell><Data ss:Type="Number">0</Data></Cell>
<Cell><Data ss:Type="Number">0</Data></Cell>
<Cell><Data ss:Type="Number">0</Data></Cell>
<Cell><Data ss:Type="Number">0</Data></Cell>
<Cell></Cell>
<Cell></Cell>
<Cell></Cell>
<Cell></Cell>
<Cell></Cell>
<Cell><Data ss:Type="Number">0</Data></Cell>
<Cell><Data ss:Type="Number">0</Data></Cell>
<Cell><Data ss:Type="Number">0</Data></Cell>
<Cell><Data ss:Type="Number">0</Data></Cell>
<Cell><Data ss:Type="Number">0</Data></Cell>
<Cell><Data ss:Type="Number">0</Data></Cell>
<Cell><Data ss:Type="Number">0</Data></Cell>
<Cell><Data ss:Type="Number">0</Data></Cell>
<Cell><Data ss:Type="Number">1.290000</Data></Cell>
<Cell><Data ss:Type="Number">4.400000</Data></Cell>
<Cell><Data ss:Type="Number">30</Data></Cell>
<Cell><Data ss:Type="Number">38</Data></Cell>
<Cell><Data ss:Type="Number">4.800000</Data></Cell>
<Cell><Data ss:Type="Number">110</Data></Cell>
<Cell><Data ss:Type="Number">3.710000</Data></Cell>
<Cell><Data ss:Type="Number">14.700000</Data></Cell>
<Cell><Data ss:Type="Number">193</Data></Cell>
<Cell><Data ss:Type="Number">281</Data></Cell>
<Cell><Data ss:Type="Number">19</Data></Cell>
<Cell><Data ss:Type="Number">780</Data></Cell>
<Cell><Data ss:Type="Number">53</Data></Cell>
<Cell></Cell>
<Cell></Cell>
<Cell></Cell>
<Cell></Cell>
<Cell></Cell>
<Cell><Data ss:Type="Number">1</Data></Cell>
<Cell><Data ss:Type="Number">0.496004</Data></Cell>
<Cell></Cell>
<Cell></Cell>
<Cell></Cell>
<Cell></Cell>
<Cell></Cell>
<Cell></Cell>
<Cell></Cell>
<Cell></Cell>
<Cell></Cell>
<Cell></Cell>
<Cell></Cell>
<Cell></Cell>
<Cell></Cell>
<Cell></Cell>
<Cell></Cell>
<Cell><Data ss:Type="Number">0.000000</Data></Cell>
<Cell><Data ss:Type="Number">0.000000</Data></Cell>
<Cell><Data ss:Type="Number">0.000000</Data></Cell>
<Cell><Data ss:Type="Number">0.000000</Data></Cell>
<Cell><Data ss:Type="Number">0.000000</Data></Cell>
<Cell><Data ss:Type="Number">0.000000</Data></Cell>
<Cell><Data ss:Type="Number">0.000000</Data></Cell>
<Cell><Data ss:Type="Number">0.000000</Data></Cell>
<Cell><Data ss:Type="Number">0.360256</Data></Cell>
</Row>
<Row>
<Cell><Data ss:Type="Number">3054</Data></Cell>
<Cell><Data ss:Type="Number">8</Data></Cell>
<Cell><Data ss:Type="Number">0</Data></Cell>
<Cell></Cell>
<Cell></Cell>
<Cell></Cell>
<Cell></Cell>
<Cell><Data ss:Type="Number">1035722.000000</Data></Cell>
<Cell><Data ss:Type="Number">132.669998</Data></Cell>
<Cell><Data ss:Type="Number">1.631000</Data></Cell>
<Cell><Data ss:Type="Number">0.053750</Data></Cell>
<Cell><Data ss:Type="Number">0</Data></Cell>
<Cell><Data ss:Type="Number">0</Data></Cell>
<Cell><Data ss:Type="Number">1</Data></Cell>
<Cell><Data ss:Type="Number">0</Data></Cell>
<Cell><Data ss:Type="Number">0</Data></Cell>
<Cell><Data ss:Type="Number">0</Data></Cell>
<Cell><Data ss:Type="Number">0</Data></Cell>
<Cell><Data ss:Type="Number">0</Data></Cell>
<Cell><Data ss:Type="Number">0</Data></Cell>
<Cell><Data ss:Type="Number">0</Data></Cell>
<Cell></Cell>
<Cell></Cell>
<Cell></Cell>
<Cell></Cell>
<Cell></Cell>
<Cell><Data ss:Type="Number">0</Data></Cell>
<Cell><Data ss:Type="Number">0</Data></Cell>
<Cell><Data ss:Type="Number">0</Data></Cell>
<Cell><Data ss:Type="Number">0</Data></Cell>
<Cell><Data ss:Type="Number">0</Data></Cell>
<Cell><Data ss:Type="Number">0</Data></Cell>
<Cell><Data ss:Type="Number">0</Data></Cell>
<Cell><Data ss:Type="Number">0</Data></Cell>
<Cell><Data ss:Type="Number">1.090000</Data></Cell>
<Cell><Data ss:Type="Number">4.500000</Data></Cell>
<Cell><Data ss:Type="Number">30</Data></Cell>
<Cell><Data ss:Type="Number">33</Data></Cell>
<Cell><Data ss:Type="Number">3.000000</Data></Cell>
<Cell><Data ss:Type="Number">106</Data></Cell>
<Cell><Data ss:Type="Number">2.120000</Data></Cell>
<Cell><Data ss:Type="Number">15.300000</Data></Cell>
<Cell><Data ss:Type="Number">198</Data></Cell>
<Cell><Data ss:Type="Number">334</Data></Cell>
<Cell><Data ss:Type="Number">17</Data></Cell>
<Cell><Data ss:Type="Number">1077</Data></Cell>
<Cell><Data ss:Type="Number">55</Data></Cell>
<Cell></Cell>
<Cell></Cell>
<Cell></Cell>
<Cell></Cell>
<Cell></Cell>
<Cell><Data ss:Type="Number">1</Data></Cell>
<Cell></Cell>
<Cell></Cell>
<Cell></Cell>
<Cell></Cell>
<Cell></Cell>
<Cell></Cell>
<Cell></Cell>
<Cell></Cell>
<Cell></Cell>
<Cell></Cell>
<Cell></Cell>
<Cell></Cell>
<Cell></Cell>
<Cell></Cell>
<Cell></Cell>
<Cell></Cell>
<Cell><Data ss:Type="Number">0.000000</Data></Cell>
<Cell><Data ss:Type="Number">0.000000</Data></Cell>
<Cell><Data ss:Type="Number">0.000000</Data></Cell>
<Cell><Data ss:Type="Number">0.000000</Data></Cell>
<Cell><Data ss:Type="Number">0.000000</Data></Cell>
<Cell><Data ss:Type="Number">0.000000</Data></Cell>
<Cell><Data ss:Type="Number">0.000000</Data></Cell>
<Cell><Data ss:Type="Number">0.000000</Data></Cell>
<Cell><Data ss:Type="Number">0.310121</Data></Cell>
</Row>
<Row>
<Cell><Data ss:Type="Number">3054</Data></Cell>
<Cell><Data ss:Type="Number">10</Data></Cell>
<Cell><Data ss:Type="Number">0</Data></Cell>
<Cell><Data ss:Type="Number">1.740000</Data></Cell>
<Cell><Data ss:Type="Number">20.600000</Data></Cell>
<Cell><Data ss:Type="Number">3.930000</Data></Cell>
<Cell><Data ss:Type="Number">7.520000</Data></Cell>
<Cell></Cell>
<Cell></Cell>
<Cell></Cell>
<Cell></Cell>
<Cell><Data ss:Type="Number">0</Data></Cell>
<Cell><Data ss:Type="Number">0</Data></Cell>
<Cell><Data ss:Type="Number">0</Data></Cell>
<Cell><Data ss:Type="Number">0</Data></Cell>
<Cell><Data ss:Type="Number">0</Data></Cell>
<Cell><Data ss:Type="Number">0</Data></Cell>
<Cell><Data ss:Type="Number">0</Data></Cell>
<Cell><Data ss:Type="Number">0</Data></Cell>
<Cell><Data ss:Type="Number">1</Data></Cell>
<Cell><Data ss:Type="Number">0</Data></Cell>
<Cell></Cell>
<Cell></Cell>
<Cell></Cell>
<Cell></Cell>
<Cell><Data ss:Type="Number">0</Data></Cell>
<Cell><Data ss:Type="Number">0</Data></Cell>
<Cell><Data ss:Type="Number">0</Data></Cell>
<Cell><Data ss:Type="Number">0</Data></Cell>
<Cell><Data ss:Type="Number">0</Data></Cell>
<Cell><Data ss:Type="Number">0</Data></Cell>
<Cell><Data ss:Type="Number">0</Data></Cell>
<Cell><Data ss:Type="Number">0</Data></Cell>
<Cell><Data ss:Type="Number">0</Data></Cell>
<Cell></Cell>
<Cell></Cell>
<Cell></Cell>
<Cell></Cell>
<Cell></Cell>
<Cell></Cell>
<Cell></Cell>
<Cell></Cell>
<Cell></Cell>
<Cell></Cell>
<Cell></Cell>
<Cell></Cell>
<Cell></Cell>
<Cell></Cell>
<Cell></Cell>
<Cell></Cell>
<Cell></Cell>
<Cell></Cell>
<Cell><Data ss:Type="Number">0</Data></Cell>
<Cell></Cell>
<Cell><Data ss:Type="Number">87.800003</Data></Cell>
<Cell><Data ss:Type="Number">32.799999</Data></Cell>
<Cell><Data ss:Type="Number">76.900002</Data></Cell>
<Cell></Cell>
<Cell></Cell>
<Cell></Cell>
<Cell></Cell>
<Cell></Cell>
<Cell></Cell>
<Cell></Cell>
<Cell></Cell>
<Cell></Cell>
<Cell></Cell>
<Cell></Cell>
<Cell></Cell>
<Cell><Data ss:Type="Number">0.000000</Data></Cell>
<Cell><Data ss:Type="Number">0.000000</Data></Cell>
<Cell><Data ss:Type="Number">0.000000</Data></Cell>
<Cell><Data ss:Type="Number">0.000000</Data></Cell>
<Cell><Data ss:Type="Number">0.000000</Data></Cell>
<Cell><Data ss:Type="Number">0.000000</Data></Cell>
<Cell><Data ss:Type="Number">0.000000</Data></Cell>
<Cell><Data ss:Type="Number">0.000000</Data></Cell>
<Cell></Cell>
</Row>
<Row>
<Cell><Data ss:Type="Number">3054</Data></Cell>
<Cell><Data ss:Type="Number">12</Data></Cell>
<Cell><Data ss:Type="Number">0</Data></Cell>
<Cell><Data ss:Type="Number">1.740000</Data></Cell>
<Cell><Data ss:Type="Number">10.900000</Data></Cell>
<Cell></Cell>
<Cell></Cell>
<Cell><Data ss:Type="Number">1146307.000000</Data></Cell>
<Cell><Data ss:Type="Number">160.710007</Data></Cell>
<Cell><Data ss:Type="Number">1.934000</Data></Cell>
<Cell><Data ss:Type="Number">0.053430</Data></Cell>
<Cell><Data ss:Type="Number">0</Data></Cell>
<Cell><Data ss:Type="Number">0</Data></Cell>
<Cell><Data ss:Type="Number">0</Data></Cell>
<Cell><Data ss:Type="Number">1</Data></Cell>
<Cell><Data ss:Type="Number">0</Data></Cell>
<Cell><Data ss:Type="Number">0</Data></Cell>
<Cell><Data ss:Type="Number">0</Data></Cell>
<Cell><Data ss:Type="Number">0</Data></Cell>
<Cell><Data ss:Type="Number">0</Data></Cell>
<Cell><Data ss:Type="Number">0</Data></Cell>
<Cell><Data ss:Type="Number">0</Data></Cell>
<Cell><Data ss:Type="Number">0</Data></Cell>
<Cell><Data ss:Type="Number">0</Data></Cell>
<Cell><Data ss:Type="Number">0</Data></Cell>
<Cell></Cell>
<Cell><Data ss:Type="Number">0</Data></Cell>
<Cell><Data ss:Type="Number">0</Data></Cell>
<Cell><Data ss:Type="Number">0</Data></Cell>
<Cell><Data ss:Type="Number">0</Data></Cell>
<Cell><Data ss:Type="Number">0</Data></Cell>
<Cell><Data ss:Type="Number">0</Data></Cell>
<Cell><Data ss:Type="Number">0</Data></Cell>
<Cell><Data ss:Type="Number">0</Data></Cell>
<Cell><Data ss:Type="Number">1.240000</Data></Cell>
<Cell><Data ss:Type="Number">4.300000</Data></Cell>
<Cell><Data ss:Type="Number">30</Data></Cell>
<Cell><Data ss:Type="Number">43</Data></Cell>
<Cell><Data ss:Type="Number">3.500000</Data></Cell>
<Cell><Data ss:Type="Number">97</Data></Cell>
<Cell><Data ss:Type="Number">2.000000</Data></Cell>
<Cell><Data ss:Type="Number">15.100000</Data></Cell>
<Cell><Data ss:Type="Number">208</Data></Cell>
<Cell><Data ss:Type="Number">275</Data></Cell>
<Cell><Data ss:Type="Number">14</Data></Cell>
<Cell><Data ss:Type="Number">1083</Data></Cell>
<Cell><Data ss:Type="Number">57</Data></Cell>
<Cell><Data ss:Type="Number">5.000000</Data></Cell>
<Cell><Data ss:Type="Number">4.440000</Data></Cell>
<Cell><Data ss:Type="Number">128.899994</Data></Cell>
<Cell><Data ss:Type="Number">24.820692</Data></Cell>
<Cell><Data ss:Type="Number">0.070000</Data></Cell>
<Cell><Data ss:Type="Number">1</Data></Cell>
<Cell><Data ss:Type="Number">0.888456</Data></Cell>
<Cell></Cell>
<Cell></Cell>
<Cell></Cell>
<Cell><Data ss:Type="Number">0.062900</Data></Cell>
<Cell><Data ss:Type="Number">0.221000</Data></Cell>
<Cell><Data ss:Type="Number">0.088900</Data></Cell>
<Cell><Data ss:Type="Number">0.247000</Data></Cell>
<Cell><Data ss:Type="Number">0.356000</Data></Cell>
<Cell><Data ss:Type="Number">0.043400</Data></Cell>
<Cell><Data ss:Type="Number">36.900002</Data></Cell>
<Cell><Data ss:Type="Number">34.599998</Data></Cell>
<Cell><Data ss:Type="Number">0.112000</Data></Cell>
<Cell><Data ss:Type="Number">1.010000</Data></Cell>
<Cell><Data ss:Type="Number">0.486000</Data></Cell>
<Cell><Data ss:Type="Number">41.700001</Data></Cell>
<Cell><Data ss:Type="Number">0.000000</Data></Cell>
<Cell><Data ss:Type="Number">0.000000</Data></Cell>
<Cell><Data ss:Type="Number">0.000000</Data></Cell>
<Cell><Data ss:Type="Number">0.000000</Data></Cell>
<Cell><Data ss:Type="Number">0.000000</Data></Cell>
<Cell><Data ss:Type="Number">0.000000</Data></Cell>
<Cell><Data ss:Type="Number">0.000000</Data></Cell>
<Cell><Data ss:Type="Number">0.000000</Data></Cell>
<Cell><Data ss:Type="Number">0.253924</Data></Cell>
</Row>
<Row>
<Cell><Data ss:Type="Number">3054</Data></Cell>
<Cell><Data ss:Type="Number">16</Data></Cell>
<Cell><Data ss:Type="Number">0</Data></Cell>
<Cell><Data ss:Type="Number">2.690000</Data></Cell>
<Cell><Data ss:Type="Number">14.700000</Data></Cell>
<Cell></Cell>
<Cell></Cell>
<Cell><Data ss:Type="Number">1582913.000000</Data></Cell>
<Cell><Data ss:Type="Number">846.299988</Data></Cell>
<Cell><Data ss:Type="Number">0.957000</Data></Cell>
<Cell><Data ss:Type="Number">0.058150</Data></Cell>
<Cell><Data ss:Type="Number">0</Data></Cell>
<Cell><Data ss:Type="Number">0</Data></Cell>
<Cell><Data ss:Type="Number">0</Data></Cell>
<Cell><Data ss:Type="Number">0</Data></Cell>
<Cell><Data ss:Type="Number">1</Data></Cell>
<Cell><Data ss:Type="Number">0</Data></Cell>
<Cell><Data ss:Type="Number">0</Data></Cell>
<Cell><Data ss:Type="Number">0</Data></Cell>
<Cell><Data ss:Type="Number">0</Data></Cell>
<Cell><Data ss:Type="Number">0</Data></Cell>
<Cell><Data ss:Type="Number">4</Data></Cell>
<Cell><Data ss:Type="Number">1</Data></Cell>
<Cell><Data ss:Type="Number">0</Data></Cell>
<Cell><Data ss:Type="Number">0</Data></Cell>
<Cell></Cell>
<Cell><Data ss:Type="Number">0</Data></Cell>
<Cell><Data ss:Type="Number">0</Data></Cell>
<Cell><Data ss:Type="Number">0</Data></Cell>
<Cell><Data ss:Type="Number">0</Data></Cell>
<Cell><Data ss:Type="Number">0</Data></Cell>
<Cell><Data ss:Type="Number">0</Data></Cell>
<Cell><Data ss:Type="Number">0</Data></Cell>
<Cell><Data ss:Type="Number">0</Data></Cell>
<Cell><Data ss:Type="Number">1.270000</Data></Cell>
<Cell><Data ss:Type="Number">4.200000</Data></Cell>
<Cell><Data ss:Type="Number">35</Data></Cell>
<Cell><Data ss:Type="Number">51</Data></Cell>
<Cell><Data ss:Type="Number">2.700000</Data></Cell>
<Cell><Data ss:Type="Number">96</Data></Cell>
<Cell><Data ss:Type="Number">2.370000</Data></Cell>
<Cell><Data ss:Type="Number">14.000000</Data></Cell>
<Cell><Data ss:Type="Number">192</Data></Cell>
<Cell><Data ss:Type="Number">335</Data></Cell>
<Cell><Data ss:Type="Number">17</Data></Cell>
<Cell><Data ss:Type="Number">1079</Data></Cell>
<Cell><Data ss:Type="Number">55</Data></Cell>
<Cell></Cell>
<Cell></Cell>
<Cell></Cell>
<Cell></Cell>
<Cell></Cell>
<Cell><Data ss:Type="Number">1</Data></Cell>
<Cell><Data ss:Type="Number">0.359845</Data></Cell>
<Cell></Cell>
<Cell></Cell>
<Cell></Cell>
<Cell></Cell>
<Cell></Cell>
<Cell></Cell>
<Cell></Cell>
<Cell></Cell>
<Cell></Cell>
<Cell></Cell>
<Cell></Cell>
<Cell></Cell>
<Cell></Cell>
<Cell></Cell>
<Cell></Cell>
<Cell><Data ss:Type="Number">0.000000</Data></Cell>
<Cell><Data ss:Type="Number">0.000000</Data></Cell>
<Cell><Data ss:Type="Number">0.000000</Data></Cell>
<Cell><Data ss:Type="Number">0.000000</Data></Cell>
<Cell><Data ss:Type="Number">0.000000</Data></Cell>
<Cell><Data ss:Type="Number">0.000000</Data></Cell>
<Cell><Data ss:Type="Number">0.000000</Data></Cell>
<Cell><Data ss:Type="Number">0.000000</Data></Cell>
<Cell><Data ss:Type="Number">0.310473</Data></Cell>
</Row>
<Row>
<Cell><Data ss:Type="Number">3054</Data></Cell>
<Cell><Data ss:Type="Number">20</Data></Cell>
<Cell><Data ss:Type="Number">0</Data></Cell>
<Cell></Cell>
<Cell></Cell>
<Cell></Cell>
<Cell></Cell>
<Cell><Data ss:Type="Number">1703057.000000</Data></Cell>
<Cell><Data ss:Type="Number">1361.140015</Data></Cell>
<Cell><Data ss:Type="Number">0.828000</Data></Cell>
<Cell><Data ss:Type="Number">0.050490</Data></Cell>
<Cell><Data ss:Type="Number">0</Data></Cell>
<Cell><Data ss:Type="Number">0</Data></Cell>
<Cell><Data ss:Type="Number">0</Data></Cell>
<Cell><Data ss:Type="Number">0</Data></Cell>
<Cell><Data ss:Type="Number">0</Data></Cell>
<Cell><Data ss:Type="Number">1</Data></Cell>
<Cell><Data ss:Type="Number">0</Data></Cell>
<Cell><Data ss:Type="Number">0</Data></Cell>
<Cell><Data ss:Type="Number">0</Data></Cell>
<Cell><Data ss:Type="Number">0</Data></Cell>
<Cell><Data ss:Type="Number">8</Data></Cell>
<Cell><Data ss:Type="Number">0</Data></Cell>
<Cell><Data ss:Type="Number">1</Data></Cell>
<Cell><Data ss:Type="Number">0</Data></Cell>
<Cell></Cell>
<Cell><Data ss:Type="Number">0</Data></Cell>
<Cell><Data ss:Type="Number">0</Data></Cell>
<Cell><Data ss:Type="Number">0</Data></Cell>
<Cell><Data ss:Type="Number">0</Data></Cell>
<Cell><Data ss:Type="Number">0</Data></Cell>
<Cell><Data ss:Type="Number">0</Data></Cell>
<Cell><Data ss:Type="Number">0</Data></Cell>
<Cell><Data ss:Type="Number">0</Data></Cell>
<Cell><Data ss:Type="Number">1.210000</Data></Cell>
<Cell><Data ss:Type="Number">4.600000</Data></Cell>
<Cell><Data ss:Type="Number">34</Data></Cell>
<Cell><Data ss:Type="Number">47</Data></Cell>
<Cell><Data ss:Type="Number">2.800000</Data></Cell>
<Cell><Data ss:Type="Number">99</Data></Cell>
<Cell><Data ss:Type="Number">2.470000</Data></Cell>
<Cell><Data ss:Type="Number">14.200000</Data></Cell>
<Cell><Data ss:Type="Number">219</Data></Cell>
<Cell><Data ss:Type="Number">242</Data></Cell>
<Cell><Data ss:Type="Number">12</Data></Cell>
<Cell><Data ss:Type="Number">1168</Data></Cell>
<Cell><Data ss:Type="Number">57</Data></Cell>
<Cell></Cell>
<Cell></Cell>
<Cell></Cell>
<Cell></Cell>
<Cell></Cell>
<Cell><Data ss:Type="Number">1</Data></Cell>
<Cell></Cell>
<Cell></Cell>
<Cell></Cell>
<Cell></Cell>
<Cell></Cell>
<Cell></Cell>
<Cell></Cell>
<Cell></Cell>
<Cell></Cell>
<Cell></Cell>
<Cell></Cell>
<Cell></Cell>
<Cell></Cell>
<Cell></Cell>
<Cell></Cell>
<Cell></Cell>
<Cell><Data ss:Type="Number">0.000000</Data></Cell>
<Cell><Data ss:Type="Number">0.000000</Data></Cell>
<Cell><Data ss:Type="Number">0.000000</Data></Cell>
<Cell><Data ss:Type="Number">0.000000</Data></Cell>
<Cell><Data ss:Type="Number">0.000000</Data></Cell>
<Cell><Data ss:Type="Number">0.000000</Data></Cell>
<Cell><Data ss:Type="Number">0.000000</Data></Cell>
<Cell><Data ss:Type="Number">0.000000</Data></Cell>
<Cell><Data ss:Type="Number">0.207192</Data></Cell>
</Row>
<Row>
<Cell><Data ss:Type="Number">3054</Data></Cell>
<Cell><Data ss:Type="Number">22</Data></Cell>
<Cell><Data ss:Type="Number">0</Data></Cell>
<Cell><Data ss:Type="Number">1.770000</Data></Cell>
<Cell><Data ss:Type="Number">22.799999</Data></Cell>
<Cell><Data ss:Type="Number">7.050000</Data></Cell>
<Cell><Data ss:Type="Number">8.640000</Data></Cell>
<Cell></Cell>
<Cell></Cell>
<Cell></Cell>
<Cell></Cell>
<Cell><Data ss:Type="Number">0</Data></Cell>
<Cell><Data ss:Type="Number">0</Data></Cell>
<Cell><Data ss:Type="Number">0</Data></Cell>
<Cell><Data ss:Type="Number">0</Data></Cell>
<Cell><Data ss:Type="Number">0</Data></Cell>
<Cell><Data ss:Type="Number">0</Data></Cell>
<Cell><Data ss:Type="Number">0</Data></Cell>
<Cell><Data ss:Type="Number">0</Data></Cell>
<Cell><Data ss:Type="Number">0</Data></Cell>
<Cell><Data ss:Type="Number">1</Data></Cell>
<Cell></Cell>
<Cell></Cell>
<Cell></Cell>
<Cell></Cell>
<Cell><Data ss:Type="Number">12</Data></Cell>
<Cell><Data ss:Type="Number">0</Data></Cell>
<Cell><Data ss:Type="Number">0</Data></Cell>
<Cell><Data ss:Type="Number">0</Data></Cell>
<Cell><Data ss:Type="Number">0</Data></Cell>
<Cell><Data ss:Type="Number">0</Data></Cell>
<Cell><Data ss:Type="Number">0</Data></Cell>
<Cell><Data ss:Type="Number">0</Data></Cell>
<Cell><Data ss:Type="Number">0</Data></Cell>
<Cell></Cell>
<Cell></Cell>
<Cell></Cell>
<Cell></Cell>
<Cell></Cell>
<Cell></Cell>
<Cell></Cell>
<Cell></Cell>
<Cell></Cell>
<Cell></Cell>
<Cell></Cell>
<Cell></Cell>
<Cell></Cell>
<Cell></Cell>
<Cell></Cell>
<Cell></Cell>
<Cell></Cell>
<Cell></Cell>
<Cell><Data ss:Type="Number">0</Data></Cell>
<Cell></Cell>
<Cell><Data ss:Type="Number">94.900002</Data></Cell>
<Cell><Data ss:Type="Number">22.299999</Data></Cell>
<Cell><Data ss:Type="Number">74.300003</Data></Cell>
<Cell></Cell>
<Cell></Cell>
<Cell></Cell>
<Cell></Cell>
<Cell></Cell>
<Cell></Cell>
<Cell></Cell>
<Cell></Cell>
<Cell></Cell>
<Cell></Cell>
<Cell></Cell>
<Cell></Cell>
<Cell><Data ss:Type="Number">0.000000</Data></Cell>
<Cell><Data ss:Type="Number">0.000000</Data></Cell>
<Cell><Data ss:Type="Number">0.000000</Data></Cell>
<Cell><Data ss:Type="Number">0.000000</Data></Cell>
<Cell><Data ss:Type="Number">0.000000</Data></Cell>
<Cell><Data ss:Type="Number">0.000000</Data></Cell>
<Cell><Data ss:Type="Number">0.000000</Data></Cell>
<Cell><Data ss:Type="Number">0.000000</Data></Cell>
<Cell></Cell>
</Row>
<Row>
<Cell><Data ss:Type="Number">3054</Data></Cell>
<Cell><Data ss:Type="Number">24</Data></Cell>
<Cell><Data ss:Type="Number">0</Data></Cell>
<Cell><Data ss:Type="Number">2.420000</Data></Cell>
<Cell><Data ss:Type="Number">19.000000</Data></Cell>
<Cell></Cell>
<Cell></Cell>
<Cell><Data ss:Type="Number">1770046.000000</Data></Cell>
<Cell><Data ss:Type="Number">408.859985</Data></Cell>
<Cell><Data ss:Type="Number">2.956000</Data></Cell>
<Cell><Data ss:Type="Number">0.049200</Data></Cell>
<Cell><Data ss:Type="Number">0</Data></Cell>
<Cell><Data ss:Type="Number">0</Data></Cell>
<Cell><Data ss:Type="Number">0</Data></Cell>
<Cell><Data ss:Type="Number">0</Data></Cell>
<Cell><Data ss:Type="Number">0</Data></Cell>
<Cell><Data ss:Type="Number">0</Data></Cell>
<Cell><Data ss:Type="Number">1</Data></Cell>
<Cell><Data ss:Type="Number">0</Data></Cell>
<Cell><Data ss:Type="Number">0</Data></Cell>
<Cell><Data ss:Type="Number">0</Data></Cell>
<Cell><Data ss:Type="Number">12</Data></Cell>
<Cell><Data ss:Type="Number">0</Data></Cell>
<Cell><Data ss:Type="Number">0</Data></Cell>
<Cell><Data ss:Type="Number">1</Data></Cell>
<Cell></Cell>
<Cell><Data ss:Type="Number">0</Data></Cell>
<Cell><Data ss:Type="Number">0</Data></Cell>
<Cell><Data ss:Type="Number">0</Data></Cell>
<Cell><Data ss:Type="Number">0</Data></Cell>
<Cell><Data ss:Type="Number">0</Data></Cell>
<Cell><Data ss:Type="Number">0</Data></Cell>
<Cell><Data ss:Type="Number">0</Data></Cell>
<Cell><Data ss:Type="Number">0</Data></Cell>
<Cell><Data ss:Type="Number">1.280000</Data></Cell>
<Cell><Data ss:Type="Number">4.500000</Data></Cell>
<Cell><Data ss:Type="Number">34</Data></Cell>
<Cell><Data ss:Type="Number">49</Data></Cell>
<Cell><Data ss:Type="Number">4.400000</Data></Cell>
<Cell><Data ss:Type="Number">101</Data></Cell>
<Cell><Data ss:Type="Number">3.090000</Data></Cell>
<Cell><Data ss:Type="Number">14.400000</Data></Cell>
<Cell><Data ss:Type="Number">206</Data></Cell>
<Cell><Data ss:Type="Number">300</Data></Cell>
<Cell><Data ss:Type="Number">17</Data></Cell>
<Cell><Data ss:Type="Number">950</Data></Cell>
<Cell><Data ss:Type="Number">55</Data></Cell>
<Cell><Data ss:Type="Number">4.996000</Data></Cell>
<Cell><Data ss:Type="Number">4.480000</Data></Cell>
<Cell><Data ss:Type="Number">75.500000</Data></Cell>
<Cell><Data ss:Type="Number">55.556221</Data></Cell>
<Cell><Data ss:Type="Number">55.479389</Data></Cell>
<Cell><Data ss:Type="Number">1</Data></Cell>
<Cell><Data ss:Type="Number">0.157249</Data></Cell>
<Cell></Cell>
<Cell></Cell>
<Cell></Cell>
<Cell><Data ss:Type="Number">0.004790</Data></Cell>
<Cell><Data ss:Type="Number">0.016800</Data></Cell>
<Cell><Data ss:Type="Number">0.049100</Data></Cell>
<Cell><Data ss:Type="Number">0.059800</Data></Cell>
<Cell><Data ss:Type="Number">0.067000</Data></Cell>
<Cell><Data ss:Type="Number">0.019200</Data></Cell>
<Cell><Data ss:Type="Number">32.299999</Data></Cell>
<Cell><Data ss:Type="Number">48.099998</Data></Cell>
<Cell><Data ss:Type="Number">0.819000</Data></Cell>
<Cell><Data ss:Type="Number">0.906000</Data></Cell>
<Cell><Data ss:Type="Number">0.604000</Data></Cell>
<Cell><Data ss:Type="Number">31.200001</Data></Cell>
<Cell><Data ss:Type="Number">0.000000</Data></Cell>
<Cell><Data ss:Type="Number">0.000000</Data></Cell>
<Cell><Data ss:Type="Number">0.000000</Data></Cell>
<Cell><Data ss:Type="Number">0.000000</Data></Cell>
<Cell><Data ss:Type="Number">0.000000</Data></Cell>
<Cell><Data ss:Type="Number">0.000000</Data></Cell>
<Cell><Data ss:Type="Number">0.000000</Data></Cell>
<Cell><Data ss:Type="Number">0.000000</Data></Cell>
<Cell><Data ss:Type="Number">0.315789</Data></Cell>
</Row>
<Row>
<Cell><Data ss:Type="Number">3091</Data></Cell>
<Cell><Data ss:Type="Number">-2</Data></Cell>
<Cell><Data ss:Type="Number">1</Data></Cell>
<Cell><Data ss:Type="Number">9.450000</Data></Cell>
<Cell><Data ss:Type="Number">12.600000</Data></Cell>
<Cell><Data ss:Type="Number">14.200000</Data></Cell>
<Cell><Data ss:Type="Number">9.860000</Data></Cell>
<Cell></Cell>
<Cell></Cell>
<Cell></Cell>
<Cell></Cell>
<Cell><Data ss:Type="Number">0</Data></Cell>
<Cell><Data ss:Type="Number">0</Data></Cell>
<Cell><Data ss:Type="Number">0</Data></Cell>
<Cell><Data ss:Type="Number">0</Data></Cell>
<Cell><Data ss:Type="Number">0</Data></Cell>
<Cell><Data ss:Type="Number">0</Data></Cell>
<Cell><Data ss:Type="Number">0</Data></Cell>
<Cell><Data ss:Type="Number">1</Data></Cell>
<Cell><Data ss:Type="Number">0</Data></Cell>
<Cell><Data ss:Type="Number">0</Data></Cell>
<Cell></Cell>
<Cell></Cell>
<Cell></Cell>
<Cell></Cell>
<Cell></Cell>
<Cell><Data ss:Type="Number">0</Data></Cell>
<Cell><Data ss:Type="Number">0</Data></Cell>
<Cell><Data ss:Type="Number">0</Data></Cell>
<Cell><Data ss:Type="Number">0</Data></Cell>
<Cell><Data ss:Type="Number">0</Data></Cell>
<Cell><Data ss:Type="Number">0</Data></Cell>
<Cell><Data ss:Type="Number">0</Data></Cell>
<Cell><Data ss:Type="Number">0</Data></Cell>
<Cell></Cell>
<Cell></Cell>
<Cell></Cell>
<Cell></Cell>
<Cell></Cell>
<Cell></Cell>
<Cell></Cell>
<Cell></Cell>
<Cell></Cell>
<Cell></Cell>
<Cell></Cell>
<Cell></Cell>
<Cell></Cell>
<Cell></Cell>
<Cell></Cell>
<Cell></Cell>
<Cell></Cell>
<Cell></Cell>
<Cell><Data ss:Type="Number">0</Data></Cell>
<Cell></Cell>
<Cell><Data ss:Type="Number">94.500000</Data></Cell>
<Cell><Data ss:Type="Number">19.400000</Data></Cell>
<Cell><Data ss:Type="Number">63.200001</Data></Cell>
<Cell></Cell>
<Cell></Cell>
<Cell></Cell>
<Cell></Cell>
<Cell></Cell>
<Cell></Cell>
<Cell></Cell>
<Cell></Cell>
<Cell></Cell>
<Cell></Cell>
<Cell></Cell>
<Cell></Cell>
<Cell><Data ss:Type="Number">0.000000</Data></Cell>
<Cell><Data ss:Type="Number">0.000000</Data></Cell>
<Cell><Data ss:Type="Number">0.000000</Data></Cell>
<Cell><Data ss:Type="Number">0.000000</Data></Cell>
<Cell><Data ss:Type="Number">0.000000</Data></Cell>
<Cell><Data ss:Type="Number">0.000000</Data></Cell>
<Cell><Data ss:Type="Number">0.000000</Data></Cell>
<Cell><Data ss:Type="Number">0.000000</Data></Cell>
<Cell></Cell>
</Row>
<Row>
<Cell><Data ss:Type="Number">3091</Data></Cell>
<Cell><Data ss:Type="Number">0</Data></Cell>
<Cell><Data ss:Type="Number">1</Data></Cell>
<Cell><Data ss:Type="Number">5.310000</Data></Cell>
<Cell><Data ss:Type="Number">5.400000</Data></Cell>
<Cell></Cell>
<Cell></Cell>
<Cell><Data ss:Type="Number">2813822.000000</Data></Cell>
<Cell><Data ss:Type="Number">6388.832031</Data></Cell>
<Cell><Data ss:Type="Number">9.752000</Data></Cell>
<Cell><Data ss:Type="Number">0.044240</Data></Cell>
<Cell><Data ss:Type="Number">1</Data></Cell>
<Cell><Data ss:Type="Number">0</Data></Cell>
<Cell><Data ss:Type="Number">0</Data></Cell>
<Cell><Data ss:Type="Number">0</Data></Cell>
<Cell><Data ss:Type="Number">0</Data></Cell>
<Cell><Data ss:Type="Number">0</Data></Cell>
<Cell><Data ss:Type="Number">0</Data></Cell>
<Cell><Data ss:Type="Number">0</Data></Cell>
<Cell><Data ss:Type="Number">0</Data></Cell>
<Cell><Data ss:Type="Number">0</Data></Cell>
<Cell><Data ss:Type="Number">0</Data></Cell>
<Cell><Data ss:Type="Number">0</Data></Cell>
<Cell><Data ss:Type="Number">0</Data></Cell>
<Cell><Data ss:Type="Number">0</Data></Cell>
<Cell></Cell>
<Cell><Data ss:Type="Number">0</Data></Cell>
<Cell><Data ss:Type="Number">0</Data></Cell>
<Cell><Data ss:Type="Number">0</Data></Cell>
<Cell><Data ss:Type="Number">0</Data></Cell>
<Cell><Data ss:Type="Number">0</Data></Cell>
<Cell><Data ss:Type="Number">0</Data></Cell>
<Cell><Data ss:Type="Number">0</Data></Cell>
<Cell><Data ss:Type="Number">0</Data></Cell>
<Cell><Data ss:Type="Number">0.790000</Data></Cell>
<Cell><Data ss:Type="Number">4.000000</Data></Cell>
<Cell><Data ss:Type="Number">53</Data></Cell>
<Cell><Data ss:Type="Number">27</Data></Cell>
<Cell><Data ss:Type="Number">1.800000</Data></Cell>
<Cell><Data ss:Type="Number">70</Data></Cell>
<Cell><Data ss:Type="Number">4.390000</Data></Cell>
<Cell><Data ss:Type="Number">15.000000</Data></Cell>
<Cell><Data ss:Type="Number">199</Data></Cell>
<Cell><Data ss:Type="Number">135</Data></Cell>
<Cell><Data ss:Type="Number">11</Data></Cell>
<Cell><Data ss:Type="Number">449</Data></Cell>
<Cell><Data ss:Type="Number">38</Data></Cell>
<Cell><Data ss:Type="Number">4.544000</Data></Cell>
<Cell><Data ss:Type="Number">7.480000</Data></Cell>
<Cell><Data ss:Type="Number">101.000000</Data></Cell>
<Cell><Data ss:Type="Number">81.911003</Data></Cell>
<Cell><Data ss:Type="Number">114.781624</Data></Cell>
<Cell><Data ss:Type="Number">0</Data></Cell>
<Cell><Data ss:Type="Number">2.599302</Data></Cell>
<Cell></Cell>
<Cell></Cell>
<Cell></Cell>
<Cell><Data ss:Type="Number">0.000000</Data></Cell>
<Cell><Data ss:Type="Number">0.073300</Data></Cell>
<Cell><Data ss:Type="Number">1.360000</Data></Cell>
<Cell><Data ss:Type="Number">0.024400</Data></Cell>
<Cell><Data ss:Type="Number">0.202000</Data></Cell>
<Cell><Data ss:Type="Number">0.036700</Data></Cell>
<Cell><Data ss:Type="Number">30.799999</Data></Cell>
<Cell><Data ss:Type="Number">68.699997</Data></Cell>
<Cell><Data ss:Type="Number">3.590000</Data></Cell>
<Cell><Data ss:Type="Number">3.200000</Data></Cell>
<Cell><Data ss:Type="Number">1.830000</Data></Cell>
<Cell><Data ss:Type="Number">69.300003</Data></Cell>
<Cell><Data ss:Type="Number">0.000000</Data></Cell>
<Cell><Data ss:Type="Number">0.000000</Data></Cell>
<Cell><Data ss:Type="Number">0.000000</Data></Cell>
<Cell><Data ss:Type="Number">0.000000</Data></Cell>
<Cell><Data ss:Type="Number">0.000000</Data></Cell>
<Cell><Data ss:Type="Number">0.000000</Data></Cell>
<Cell><Data ss:Type="Number">0.000000</Data></Cell>
<Cell><Data ss:Type="Number">0.000000</Data></Cell>
<Cell><Data ss:Type="Number">0.300668</Data></Cell>
</Row>
<Row>
<Cell><Data ss:Type="Number">3091</Data></Cell>
<Cell><Data ss:Type="Number">4</Data></Cell>
<Cell><Data ss:Type="Number">1</Data></Cell>
<Cell><Data ss:Type="Number">3.300000</Data></Cell>
<Cell><Data ss:Type="Number">4.300000</Data></Cell>
<Cell></Cell>
<Cell></Cell>
<Cell><Data ss:Type="Number">1797770.000000</Data></Cell>
<Cell><Data ss:Type="Number">1528.939941</Data></Cell>
<Cell><Data ss:Type="Number">5.763000</Data></Cell>
<Cell><Data ss:Type="Number">0.045800</Data></Cell>
<Cell><Data ss:Type="Number">0</Data></Cell>
<Cell><Data ss:Type="Number">1</Data></Cell>
<Cell><Data ss:Type="Number">0</Data></Cell>
<Cell><Data ss:Type="Number">0</Data></Cell>
<Cell><Data ss:Type="Number">0</Data></Cell>
<Cell><Data ss:Type="Number">0</Data></Cell>
<Cell><Data ss:Type="Number">0</Data></Cell>
<Cell><Data ss:Type="Number">0</Data></Cell>
<Cell><Data ss:Type="Number">0</Data></Cell>
<Cell><Data ss:Type="Number">0</Data></Cell>
<Cell><Data ss:Type="Number">4</Data></Cell>
<Cell><Data ss:Type="Number">1</Data></Cell>
<Cell><Data ss:Type="Number">0</Data></Cell>
<Cell><Data ss:Type="Number">0</Data></Cell>
<Cell></Cell>
<Cell><Data ss:Type="Number">1</Data></Cell>
<Cell><Data ss:Type="Number">0</Data></Cell>
<Cell><Data ss:Type="Number">0</Data></Cell>
<Cell><Data ss:Type="Number">0</Data></Cell>
<Cell><Data ss:Type="Number">0</Data></Cell>
<Cell><Data ss:Type="Number">0</Data></Cell>
<Cell><Data ss:Type="Number">0</Data></Cell>
<Cell><Data ss:Type="Number">0</Data></Cell>
<Cell><Data ss:Type="Number">0.990000</Data></Cell>
<Cell><Data ss:Type="Number">3.800000</Data></Cell>
<Cell><Data ss:Type="Number">46</Data></Cell>
<Cell><Data ss:Type="Number">26</Data></Cell>
<Cell><Data ss:Type="Number">1.400000</Data></Cell>
<Cell><Data ss:Type="Number">73</Data></Cell>
<Cell><Data ss:Type="Number">2.090000</Data></Cell>
<Cell><Data ss:Type="Number">14.000000</Data></Cell>
<Cell><Data ss:Type="Number">209</Data></Cell>
<Cell><Data ss:Type="Number">251</Data></Cell>
<Cell><Data ss:Type="Number">13</Data></Cell>
<Cell><Data ss:Type="Number">927</Data></Cell>
<Cell><Data ss:Type="Number">48</Data></Cell>
<Cell></Cell>
<Cell></Cell>
<Cell></Cell>
<Cell></Cell>
<Cell></Cell>
<Cell><Data ss:Type="Number">0</Data></Cell>
<Cell><Data ss:Type="Number">0.546232</Data></Cell>
<Cell></Cell>
<Cell></Cell>
<Cell></Cell>
<Cell></Cell>
<Cell></Cell>
<Cell></Cell>
<Cell></Cell>
<Cell></Cell>
<Cell></Cell>
<Cell></Cell>
<Cell></Cell>
<Cell></Cell>
<Cell></Cell>
<Cell></Cell>
<Cell></Cell>
<Cell><Data ss:Type="Number">1.000000</Data></Cell>
<Cell><Data ss:Type="Number">0.000000</Data></Cell>
<Cell><Data ss:Type="Number">0.000000</Data></Cell>
<Cell><Data ss:Type="Number">0.000000</Data></Cell>
<Cell><Data ss:Type="Number">0.000000</Data></Cell>
<Cell><Data ss:Type="Number">0.000000</Data></Cell>
<Cell><Data ss:Type="Number">0.000000</Data></Cell>
<Cell><Data ss:Type="Number">0.000000</Data></Cell>
<Cell><Data ss:Type="Number">0.270766</Data></Cell>
</Row>
<Row>
<Cell><Data ss:Type="Number">3091</Data></Cell>
<Cell><Data ss:Type="Number">8</Data></Cell>
<Cell><Data ss:Type="Number">1</Data></Cell>
<Cell></Cell>
<Cell></Cell>
<Cell></Cell>
<Cell></Cell>
<Cell><Data ss:Type="Number">1967385.000000</Data></Cell>
<Cell><Data ss:Type="Number">2392.080078</Data></Cell>
<Cell><Data ss:Type="Number">4.697000</Data></Cell>
<Cell><Data ss:Type="Number">0.045210</Data></Cell>
<Cell><Data ss:Type="Number">0</Data></Cell>
<Cell><Data ss:Type="Number">0</Data></Cell>
<Cell><Data ss:Type="Number">1</Data></Cell>
<Cell><Data ss:Type="Number">0</Data></Cell>
<Cell><Data ss:Type="Number">0</Data></Cell>
<Cell><Data ss:Type="Number">0</Data></Cell>
<Cell><Data ss:Type="Number">0</Data></Cell>
<Cell><Data ss:Type="Number">0</Data></Cell>
<Cell><Data ss:Type="Number">0</Data></Cell>
<Cell><Data ss:Type="Number">0</Data></Cell>
<Cell><Data ss:Type="Number">8</Data></Cell>
<Cell><Data ss:Type="Number">0</Data></Cell>
<Cell><Data ss:Type="Number">1</Data></Cell>
<Cell><Data ss:Type="Number">0</Data></Cell>
<Cell></Cell>
<Cell><Data ss:Type="Number">0</Data></Cell>
<Cell><Data ss:Type="Number">1</Data></Cell>
<Cell><Data ss:Type="Number">0</Data></Cell>
<Cell><Data ss:Type="Number">0</Data></Cell>
<Cell><Data ss:Type="Number">0</Data></Cell>
<Cell><Data ss:Type="Number">0</Data></Cell>
<Cell><Data ss:Type="Number">0</Data></Cell>
<Cell><Data ss:Type="Number">0</Data></Cell>
<Cell><Data ss:Type="Number">0.860000</Data></Cell>
<Cell><Data ss:Type="Number">4.000000</Data></Cell>
<Cell><Data ss:Type="Number">23</Data></Cell>
<Cell><Data ss:Type="Number">19</Data></Cell>
<Cell><Data ss:Type="Number">1.200000</Data></Cell>
<Cell><Data ss:Type="Number">86</Data></Cell>
<Cell><Data ss:Type="Number">1.890000</Data></Cell>
<Cell><Data ss:Type="Number">14.700000</Data></Cell>
<Cell><Data ss:Type="Number">206</Data></Cell>
<Cell><Data ss:Type="Number">286</Data></Cell>
<Cell><Data ss:Type="Number">12</Data></Cell>
<Cell><Data ss:Type="Number">1121</Data></Cell>
<Cell><Data ss:Type="Number">49</Data></Cell>
<Cell></Cell>
<Cell></Cell>
<Cell></Cell>
<Cell></Cell>
<Cell></Cell>
<Cell><Data ss:Type="Number">0</Data></Cell>
<Cell></Cell>
<Cell></Cell>
<Cell></Cell>
<Cell></Cell>
<Cell></Cell>
<Cell></Cell>
<Cell></Cell>
<Cell></Cell>
<Cell></Cell>
<Cell></Cell>
<Cell></Cell>
<Cell></Cell>
<Cell></Cell>
<Cell></Cell>
<Cell></Cell>
<Cell></Cell>
<Cell><Data ss:Type="Number">0.000000</Data></Cell>
<Cell><Data ss:Type="Number">1.000000</Data></Cell>
<Cell><Data ss:Type="Number">0.000000</Data></Cell>
<Cell><Data ss:Type="Number">0.000000</Data></Cell>
<Cell><Data ss:Type="Number">0.000000</Data></Cell>
<Cell><Data ss:Type="Number">0.000000</Data></Cell>
<Cell><Data ss:Type="Number">0.000000</Data></Cell>
<Cell><Data ss:Type="Number">0.000000</Data></Cell>
<Cell><Data ss:Type="Number">0.255129</Data></Cell>
</Row>
<Row>
<Cell><Data ss:Type="Number">3091</Data></Cell>
<Cell><Data ss:Type="Number">10</Data></Cell>
<Cell><Data ss:Type="Number">1</Data></Cell>
<Cell><Data ss:Type="Number">3.170000</Data></Cell>
<Cell><Data ss:Type="Number">4.800000</Data></Cell>
<Cell><Data ss:Type="Number">25.100000</Data></Cell>
<Cell><Data ss:Type="Number">7.890000</Data></Cell>
<Cell></Cell>
<Cell></Cell>
<Cell></Cell>
<Cell></Cell>
<Cell><Data ss:Type="Number">0</Data></Cell>
<Cell><Data ss:Type="Number">0</Data></Cell>
<Cell><Data ss:Type="Number">0</Data></Cell>
<Cell><Data ss:Type="Number">0</Data></Cell>
<Cell><Data ss:Type="Number">0</Data></Cell>
<Cell><Data ss:Type="Number">0</Data></Cell>
<Cell><Data ss:Type="Number">0</Data></Cell>
<Cell><Data ss:Type="Number">0</Data></Cell>
<Cell><Data ss:Type="Number">1</Data></Cell>
<Cell><Data ss:Type="Number">0</Data></Cell>
<Cell></Cell>
<Cell></Cell>
<Cell></Cell>
<Cell></Cell>
<Cell><Data ss:Type="Number">12</Data></Cell>
<Cell><Data ss:Type="Number">0</Data></Cell>
<Cell><Data ss:Type="Number">0</Data></Cell>
<Cell><Data ss:Type="Number">0</Data></Cell>
<Cell><Data ss:Type="Number">0</Data></Cell>
<Cell><Data ss:Type="Number">0</Data></Cell>
<Cell><Data ss:Type="Number">0</Data></Cell>
<Cell><Data ss:Type="Number">1</Data></Cell>
<Cell><Data ss:Type="Number">0</Data></Cell>
<Cell></Cell>
<Cell></Cell>
<Cell></Cell>
<Cell></Cell>
<Cell></Cell>
<Cell></Cell>
<Cell></Cell>
<Cell></Cell>
<Cell></Cell>
<Cell></Cell>
<Cell></Cell>
<Cell></Cell>
<Cell></Cell>
<Cell></Cell>
<Cell></Cell>
<Cell></Cell>
<Cell></Cell>
<Cell></Cell>
<Cell><Data ss:Type="Number">0</Data></Cell>
<Cell></Cell>
<Cell><Data ss:Type="Number">90.500000</Data></Cell>
<Cell><Data ss:Type="Number">26.000000</Data></Cell>
<Cell><Data ss:Type="Number">59.900002</Data></Cell>
<Cell></Cell>
<Cell></Cell>
<Cell></Cell>
<Cell></Cell>
<Cell></Cell>
<Cell></Cell>
<Cell></Cell>
<Cell></Cell>
<Cell></Cell>
<Cell></Cell>
<Cell></Cell>
<Cell></Cell>
<Cell><Data ss:Type="Number">0.000000</Data></Cell>
<Cell><Data ss:Type="Number">0.000000</Data></Cell>
<Cell><Data ss:Type="Number">0.000000</Data></Cell>
<Cell><Data ss:Type="Number">0.000000</Data></Cell>
<Cell><Data ss:Type="Number">0.000000</Data></Cell>
<Cell><Data ss:Type="Number">0.000000</Data></Cell>
<Cell><Data ss:Type="Number">1.000000</Data></Cell>
<Cell><Data ss:Type="Number">0.000000</Data></Cell>
<Cell></Cell>
</Row>
<Row>
<Cell><Data ss:Type="Number">3091</Data></Cell>
<Cell><Data ss:Type="Number">12</Data></Cell>
<Cell><Data ss:Type="Number">1</Data></Cell>
<Cell><Data ss:Type="Number">6.690000</Data></Cell>
<Cell><Data ss:Type="Number">11.700000</Data></Cell>
<Cell></Cell>
<Cell></Cell>
<Cell><Data ss:Type="Number">1389944.000000</Data></Cell>
<Cell><Data ss:Type="Number">316.880005</Data></Cell>
<Cell><Data ss:Type="Number">2.120000</Data></Cell>
<Cell><Data ss:Type="Number">0.043300</Data></Cell>
<Cell><Data ss:Type="Number">0</Data></Cell>
<Cell><Data ss:Type="Number">0</Data></Cell>
<Cell><Data ss:Type="Number">0</Data></Cell>
<Cell><Data ss:Type="Number">1</Data></Cell>
<Cell><Data ss:Type="Number">0</Data></Cell>
<Cell><Data ss:Type="Number">0</Data></Cell>
<Cell><Data ss:Type="Number">0</Data></Cell>
<Cell><Data ss:Type="Number">0</Data></Cell>
<Cell><Data ss:Type="Number">0</Data></Cell>
<Cell><Data ss:Type="Number">0</Data></Cell>
<Cell><Data ss:Type="Number">12</Data></Cell>
<Cell><Data ss:Type="Number">0</Data></Cell>
<Cell><Data ss:Type="Number">0</Data></Cell>
<Cell><Data ss:Type="Number">1</Data></Cell>
<Cell></Cell>
<Cell><Data ss:Type="Number">0</Data></Cell>
<Cell><Data ss:Type="Number">0</Data></Cell>
<Cell><Data ss:Type="Number">1</Data></Cell>
<Cell><Data ss:Type="Number">0</Data></Cell>
<Cell><Data ss:Type="Number">0</Data></Cell>
<Cell><Data ss:Type="Number">0</Data></Cell>
<Cell><Data ss:Type="Number">0</Data></Cell>
<Cell><Data ss:Type="Number">0</Data></Cell>
<Cell><Data ss:Type="Number">0.890000</Data></Cell>
<Cell><Data ss:Type="Number">4.200000</Data></Cell>
<Cell><Data ss:Type="Number">24</Data></Cell>
<Cell><Data ss:Type="Number">21</Data></Cell>
<Cell><Data ss:Type="Number">1.000000</Data></Cell>
<Cell><Data ss:Type="Number">84</Data></Cell>
<Cell><Data ss:Type="Number">1.230000</Data></Cell>
<Cell><Data ss:Type="Number">14.500000</Data></Cell>
<Cell><Data ss:Type="Number">169</Data></Cell>
<Cell><Data ss:Type="Number">131</Data></Cell>
<Cell><Data ss:Type="Number">13</Data></Cell>
<Cell><Data ss:Type="Number">433</Data></Cell>
<Cell><Data ss:Type="Number">43</Data></Cell>
<Cell><Data ss:Type="Number">4.768000</Data></Cell>
<Cell><Data ss:Type="Number">9.440000</Data></Cell>
<Cell><Data ss:Type="Number">128.399994</Data></Cell>
<Cell><Data ss:Type="Number">51.564789</Data></Cell>
<Cell><Data ss:Type="Number">22.622505</Data></Cell>
<Cell><Data ss:Type="Number">0</Data></Cell>
<Cell><Data ss:Type="Number">0.715501</Data></Cell>
<Cell></Cell>
<Cell></Cell>
<Cell></Cell>
<Cell><Data ss:Type="Number">0.186000</Data></Cell>
<Cell><Data ss:Type="Number">0.734000</Data></Cell>
<Cell><Data ss:Type="Number">0.570000</Data></Cell>
<Cell><Data ss:Type="Number">0.019400</Data></Cell>
<Cell><Data ss:Type="Number">0.216000</Data></Cell>
<Cell><Data ss:Type="Number">0.002160</Data></Cell>
<Cell><Data ss:Type="Number">26.600000</Data></Cell>
<Cell><Data ss:Type="Number">54.099998</Data></Cell>
<Cell><Data ss:Type="Number">2.740000</Data></Cell>
<Cell><Data ss:Type="Number">1.410000</Data></Cell>
<Cell><Data ss:Type="Number">3.480000</Data></Cell>
<Cell><Data ss:Type="Number">26.200001</Data></Cell>
<Cell><Data ss:Type="Number">0.000000</Data></Cell>
<Cell><Data ss:Type="Number">0.000000</Data></Cell>
<Cell><Data ss:Type="Number">1.000000</Data></Cell>
<Cell><Data ss:Type="Number">0.000000</Data></Cell>
<Cell><Data ss:Type="Number">0.000000</Data></Cell>
<Cell><Data ss:Type="Number">0.000000</Data></Cell>
<Cell><Data ss:Type="Number">0.000000</Data></Cell>
<Cell><Data ss:Type="Number">0.000000</Data></Cell>
<Cell><Data ss:Type="Number">0.302540</Data></Cell>
</Row>
<Row>
<Cell><Data ss:Type="Number">3091</Data></Cell>
<Cell><Data ss:Type="Number">16</Data></Cell>
<Cell><Data ss:Type="Number">1</Data></Cell>
<Cell><Data ss:Type="Number">4.320000</Data></Cell>
<Cell><Data ss:Type="Number">10.900000</Data></Cell>
<Cell></Cell>
<Cell></Cell>
<Cell><Data ss:Type="Number">1671755.000000</Data></Cell>
<Cell><Data ss:Type="Number">768.130005</Data></Cell>
<Cell><Data ss:Type="Number">2.456000</Data></Cell>
<Cell><Data ss:Type="Number">0.038310</Data></Cell>
<Cell><Data ss:Type="Number">0</Data></Cell>
<Cell><Data ss:Type="Number">0</Data></Cell>
<Cell><Data ss:Type="Number">0</Data></Cell>
<Cell><Data ss:Type="Number">0</Data></Cell>
<Cell><Data ss:Type="Number">1</Data></Cell>
<Cell><Data ss:Type="Number">0</Data></Cell>
<Cell><Data ss:Type="Number">0</Data></Cell>
<Cell><Data ss:Type="Number">0</Data></Cell>
<Cell><Data ss:Type="Number">0</Data></Cell>
<Cell><Data ss:Type="Number">0</Data></Cell>
<Cell></Cell>
<Cell></Cell>
<Cell></Cell>
<Cell></Cell>
<Cell></Cell>
<Cell><Data ss:Type="Number">0</Data></Cell>
<Cell><Data ss:Type="Number">0</Data></Cell>
<Cell><Data ss:Type="Number">0</Data></Cell>
<Cell><Data ss:Type="Number">1</Data></Cell>
<Cell><Data ss:Type="Number">0</Data></Cell>
<Cell><Data ss:Type="Number">0</Data></Cell>
<Cell><Data ss:Type="Number">0</Data></Cell>
<Cell><Data ss:Type="Number">0</Data></Cell>
<Cell><Data ss:Type="Number">0.930000</Data></Cell>
<Cell><Data ss:Type="Number">4.300000</Data></Cell>
<Cell><Data ss:Type="Number">24</Data></Cell>
<Cell><Data ss:Type="Number">20</Data></Cell>
<Cell><Data ss:Type="Number">1.600000</Data></Cell>
<Cell><Data ss:Type="Number">90</Data></Cell>
<Cell><Data ss:Type="Number">1.680000</Data></Cell>
<Cell><Data ss:Type="Number">15.200000</Data></Cell>
<Cell><Data ss:Type="Number">187</Data></Cell>
<Cell><Data ss:Type="Number">196</Data></Cell>
<Cell><Data ss:Type="Number">12</Data></Cell>
<Cell><Data ss:Type="Number">747</Data></Cell>
<Cell><Data ss:Type="Number">45</Data></Cell>
<Cell></Cell>
<Cell></Cell>
<Cell></Cell>
<Cell></Cell>
<Cell></Cell>
<Cell><Data ss:Type="Number">0</Data></Cell>
<Cell><Data ss:Type="Number">0.863837</Data></Cell>
<Cell></Cell>
<Cell></Cell>
<Cell></Cell>
<Cell></Cell>
<Cell></Cell>
<Cell></Cell>
<Cell></Cell>
<Cell></Cell>
<Cell></Cell>
<Cell></Cell>
<Cell></Cell>
<Cell></Cell>
<Cell></Cell>
<Cell></Cell>
<Cell></Cell>
<Cell><Data ss:Type="Number">0.000000</Data></Cell>
<Cell><Data ss:Type="Number">0.000000</Data></Cell>
<Cell><Data ss:Type="Number">0.000000</Data></Cell>
<Cell><Data ss:Type="Number">1.000000</Data></Cell>
<Cell><Data ss:Type="Number">0.000000</Data></Cell>
<Cell><Data ss:Type="Number">0.000000</Data></Cell>
<Cell><Data ss:Type="Number">0.000000</Data></Cell>
<Cell><Data ss:Type="Number">0.000000</Data></Cell>
<Cell><Data ss:Type="Number">0.262383</Data></Cell>
</Row>
<Row>
<Cell><Data ss:Type="Number">3091</Data></Cell>
<Cell><Data ss:Type="Number">20</Data></Cell>
<Cell><Data ss:Type="Number">1</Data></Cell>
<Cell></Cell>
<Cell></Cell>
<Cell></Cell>
<Cell></Cell>
<Cell><Data ss:Type="Number">1567849.000000</Data></Cell>
<Cell><Data ss:Type="Number">414.410004</Data></Cell>
<Cell><Data ss:Type="Number">4.395000</Data></Cell>
<Cell><Data ss:Type="Number">0.039700</Data></Cell>
<Cell><Data ss:Type="Number">0</Data></Cell>
<Cell><Data ss:Type="Number">0</Data></Cell>
<Cell><Data ss:Type="Number">0</Data></Cell>
<Cell><Data ss:Type="Number">0</Data></Cell>
<Cell><Data ss:Type="Number">0</Data></Cell>
<Cell><Data ss:Type="Number">1</Data></Cell>
<Cell><Data ss:Type="Number">0</Data></Cell>
<Cell><Data ss:Type="Number">0</Data></Cell>
<Cell><Data ss:Type="Number">0</Data></Cell>
<Cell><Data ss:Type="Number">0</Data></Cell>
<Cell></Cell>
<Cell></Cell>
<Cell></Cell>
<Cell></Cell>
<Cell></Cell>
<Cell><Data ss:Type="Number">0</Data></Cell>
<Cell><Data ss:Type="Number">0</Data></Cell>
<Cell><Data ss:Type="Number">0</Data></Cell>
<Cell><Data ss:Type="Number">0</Data></Cell>
<Cell><Data ss:Type="Number">1</Data></Cell>
<Cell><Data ss:Type="Number">0</Data></Cell>
<Cell><Data ss:Type="Number">0</Data></Cell>
<Cell><Data ss:Type="Number">0</Data></Cell>
<Cell><Data ss:Type="Number">0.770000</Data></Cell>
<Cell><Data ss:Type="Number">4.400000</Data></Cell>
<Cell><Data ss:Type="Number">28</Data></Cell>
<Cell><Data ss:Type="Number">24</Data></Cell>
<Cell><Data ss:Type="Number">1.400000</Data></Cell>
<Cell><Data ss:Type="Number">91</Data></Cell>
<Cell><Data ss:Type="Number">2.100000</Data></Cell>
<Cell><Data ss:Type="Number">15.600000</Data></Cell>
<Cell><Data ss:Type="Number">182</Data></Cell>
<Cell><Data ss:Type="Number">205</Data></Cell>
<Cell><Data ss:Type="Number">12</Data></Cell>
<Cell><Data ss:Type="Number">725</Data></Cell>
<Cell><Data ss:Type="Number">43</Data></Cell>
<Cell></Cell>
<Cell></Cell>
<Cell></Cell>
<Cell></Cell>
<Cell></Cell>
<Cell><Data ss:Type="Number">0</Data></Cell>
<Cell></Cell>
<Cell></Cell>
<Cell></Cell>
<Cell></Cell>
<Cell></Cell>
<Cell></Cell>
<Cell></Cell>
<Cell></Cell>
<Cell></Cell>
<Cell></Cell>
<Cell></Cell>
<Cell></Cell>
<Cell></Cell>
<Cell></Cell>
<Cell></Cell>
<Cell></Cell>
<Cell><Data ss:Type="Number">0.000000</Data></Cell>
<Cell><Data ss:Type="Number">0.000000</Data></Cell>
<Cell><Data ss:Type="Number">0.000000</Data></Cell>
<Cell><Data ss:Type="Number">0.000000</Data></Cell>
<Cell><Data ss:Type="Number">1.000000</Data></Cell>
<Cell><Data ss:Type="Number">0.000000</Data></Cell>
<Cell><Data ss:Type="Number">0.000000</Data></Cell>
<Cell><Data ss:Type="Number">0.000000</Data></Cell>
<Cell><Data ss:Type="Number">0.282759</Data></Cell>
</Row>
<Row>
<Cell><Data ss:Type="Number">3091</Data></Cell>
<Cell><Data ss:Type="Number">22</Data></Cell>
<Cell><Data ss:Type="Number">1</Data></Cell>
<Cell><Data ss:Type="Number">6.680000</Data></Cell>
<Cell><Data ss:Type="Number">6.480000</Data></Cell>
<Cell><Data ss:Type="Number">3.560000</Data></Cell>
<Cell><Data ss:Type="Number">5.680000</Data></Cell>
<Cell></Cell>
<Cell></Cell>
<Cell></Cell>
<Cell></Cell>
<Cell><Data ss:Type="Number">0</Data></Cell>
<Cell><Data ss:Type="Number">0</Data></Cell>
<Cell><Data ss:Type="Number">0</Data></Cell>
<Cell><Data ss:Type="Number">0</Data></Cell>
<Cell><Data ss:Type="Number">0</Data></Cell>
<Cell><Data ss:Type="Number">0</Data></Cell>
<Cell><Data ss:Type="Number">0</Data></Cell>
<Cell><Data ss:Type="Number">0</Data></Cell>
<Cell><Data ss:Type="Number">0</Data></Cell>
<Cell><Data ss:Type="Number">1</Data></Cell>
<Cell></Cell>
<Cell></Cell>
<Cell></Cell>
<Cell></Cell>
<Cell></Cell>
<Cell><Data ss:Type="Number">0</Data></Cell>
<Cell><Data ss:Type="Number">0</Data></Cell>
<Cell><Data ss:Type="Number">0</Data></Cell>
<Cell><Data ss:Type="Number">0</Data></Cell>
<Cell><Data ss:Type="Number">0</Data></Cell>
<Cell><Data ss:Type="Number">0</Data></Cell>
<Cell><Data ss:Type="Number">0</Data></Cell>
<Cell><Data ss:Type="Number">1</Data></Cell>
<Cell></Cell>
<Cell></Cell>
<Cell></Cell>
<Cell></Cell>
<Cell></Cell>
<Cell></Cell>
<Cell></Cell>
<Cell></Cell>
<Cell></Cell>
<Cell></Cell>
<Cell></Cell>
<Cell></Cell>
<Cell></Cell>
<Cell></Cell>
<Cell></Cell>
<Cell></Cell>
<Cell></Cell>
<Cell></Cell>
<Cell><Data ss:Type="Number">0</Data></Cell>
<Cell></Cell>
<Cell><Data ss:Type="Number">89.099998</Data></Cell>
<Cell><Data ss:Type="Number">16.100000</Data></Cell>
<Cell><Data ss:Type="Number">60.900002</Data></Cell>
<Cell></Cell>
<Cell></Cell>
<Cell></Cell>
<Cell></Cell>
<Cell></Cell>
<Cell></Cell>
<Cell></Cell>
<Cell></Cell>
<Cell></Cell>
<Cell></Cell>
<Cell></Cell>
<Cell></Cell>
<Cell><Data ss:Type="Number">0.000000</Data></Cell>
<Cell><Data ss:Type="Number">0.000000</Data></Cell>
<Cell><Data ss:Type="Number">0.000000</Data></Cell>
<Cell><Data ss:Type="Number">0.000000</Data></Cell>
<Cell><Data ss:Type="Number">0.000000</Data></Cell>
<Cell><Data ss:Type="Number">0.000000</Data></Cell>
<Cell><Data ss:Type="Number">0.000000</Data></Cell>
<Cell><Data ss:Type="Number">1.000000</Data></Cell>
<Cell></Cell>
</Row>
<Row>
<Cell><Data ss:Type="Number">3091</Data></Cell>
<Cell><Data ss:Type="Number">24</Data></Cell>
<Cell><Data ss:Type="Number">1</Data></Cell>
<Cell><Data ss:Type="Number">4.940000</Data></Cell>
<Cell><Data ss:Type="Number">6.280000</Data></Cell>
<Cell></Cell>
<Cell></Cell>
<Cell><Data ss:Type="Number">1462200.000000</Data></Cell>
<Cell><Data ss:Type="Number">522.150024</Data></Cell>
<Cell><Data ss:Type="Number">2.295000</Data></Cell>
<Cell><Data ss:Type="Number">0.041610</Data></Cell>
<Cell><Data ss:Type="Number">0</Data></Cell>
<Cell><Data ss:Type="Number">0</Data></Cell>
<Cell><Data ss:Type="Number">0</Data></Cell>
<Cell><Data ss:Type="Number">0</Data></Cell>
<Cell><Data ss:Type="Number">0</Data></Cell>
<Cell><Data ss:Type="Number">0</Data></Cell>
<Cell><Data ss:Type="Number">1</Data></Cell>
<Cell><Data ss:Type="Number">0</Data></Cell>
<Cell><Data ss:Type="Number">0</Data></Cell>
<Cell><Data ss:Type="Number">0</Data></Cell>
<Cell></Cell>
<Cell></Cell>
<Cell></Cell>
<Cell></Cell>
<Cell></Cell>
<Cell><Data ss:Type="Number">0</Data></Cell>
<Cell><Data ss:Type="Number">0</Data></Cell>
<Cell><Data ss:Type="Number">0</Data></Cell>
<Cell><Data ss:Type="Number">0</Data></Cell>
<Cell><Data ss:Type="Number">0</Data></Cell>
<Cell><Data ss:Type="Number">1</Data></Cell>
<Cell><Data ss:Type="Number">0</Data></Cell>
<Cell><Data ss:Type="Number">0</Data></Cell>
<Cell><Data ss:Type="Number">0.830000</Data></Cell>
<Cell><Data ss:Type="Number">4.200000</Data></Cell>
<Cell><Data ss:Type="Number">26</Data></Cell>
<Cell><Data ss:Type="Number">22</Data></Cell>
<Cell><Data ss:Type="Number">1.100000</Data></Cell>
<Cell><Data ss:Type="Number">80</Data></Cell>
<Cell><Data ss:Type="Number">1.720000</Data></Cell>
<Cell><Data ss:Type="Number">15.300000</Data></Cell>
<Cell><Data ss:Type="Number">173</Data></Cell>
<Cell><Data ss:Type="Number">185</Data></Cell>
<Cell><Data ss:Type="Number">13</Data></Cell>
<Cell><Data ss:Type="Number">654</Data></Cell>
<Cell><Data ss:Type="Number">47</Data></Cell>
<Cell></Cell>
<Cell></Cell>
<Cell></Cell>
<Cell><Data ss:Type="Number">23.576077</Data></Cell>
<Cell><Data ss:Type="Number">56.731705</Data></Cell>
<Cell><Data ss:Type="Number">0</Data></Cell>
<Cell><Data ss:Type="Number">0.429485</Data></Cell>
<Cell></Cell>
<Cell></Cell>
<Cell></Cell>
<Cell><Data ss:Type="Number">0.036700</Data></Cell>
<Cell><Data ss:Type="Number">0.059100</Data></Cell>
<Cell><Data ss:Type="Number">0.858000</Data></Cell>
<Cell><Data ss:Type="Number">0.026500</Data></Cell>
<Cell><Data ss:Type="Number">0.216000</Data></Cell>
<Cell><Data ss:Type="Number">0.177000</Data></Cell>
<Cell><Data ss:Type="Number">30.000000</Data></Cell>
<Cell><Data ss:Type="Number">59.799999</Data></Cell>
<Cell><Data ss:Type="Number">5.270000</Data></Cell>
<Cell><Data ss:Type="Number">1.940000</Data></Cell>
<Cell><Data ss:Type="Number">3.510000</Data></Cell>
<Cell><Data ss:Type="Number">39.400002</Data></Cell>
<Cell><Data ss:Type="Number">0.000000</Data></Cell>
<Cell><Data ss:Type="Number">0.000000</Data></Cell>
<Cell><Data ss:Type="Number">0.000000</Data></Cell>
<Cell><Data ss:Type="Number">0.000000</Data></Cell>
<Cell><Data ss:Type="Number">0.000000</Data></Cell>
<Cell><Data ss:Type="Number">1.000000</Data></Cell>
<Cell><Data ss:Type="Number">0.000000</Data></Cell>
<Cell><Data ss:Type="Number">0.000000</Data></Cell>
<Cell><Data ss:Type="Number">0.282875</Data></Cell>
</Row>
<Row>
<Cell><Data ss:Type="Number">3151</Data></Cell>
<Cell><Data ss:Type="Number">0</Data></Cell>
<Cell><Data ss:Type="Number">0</Data></Cell>
<Cell><Data ss:Type="Number">2.910000</Data></Cell>
<Cell><Data ss:Type="Number">5.490000</Data></Cell>
<Cell></Cell>
<Cell></Cell>
<Cell><Data ss:Type="Number">1788306.000000</Data></Cell>
<Cell><Data ss:Type="Number">1655.150024</Data></Cell>
<Cell><Data ss:Type="Number">0.248000</Data></Cell>
<Cell><Data ss:Type="Number">0.035030</Data></Cell>
<Cell><Data ss:Type="Number">1</Data></Cell>
<Cell><Data ss:Type="Number">0</Data></Cell>
<Cell><Data ss:Type="Number">0</Data></Cell>
<Cell><Data ss:Type="Number">0</Data></Cell>
<Cell><Data ss:Type="Number">0</Data></Cell>
<Cell><Data ss:Type="Number">0</Data></Cell>
<Cell><Data ss:Type="Number">0</Data></Cell>
<Cell><Data ss:Type="Number">0</Data></Cell>
<Cell><Data ss:Type="Number">0</Data></Cell>
<Cell><Data ss:Type="Number">0</Data></Cell>
<Cell></Cell>
<Cell></Cell>
<Cell></Cell>
<Cell></Cell>
<Cell></Cell>
<Cell><Data ss:Type="Number">0</Data></Cell>
<Cell><Data ss:Type="Number">0</Data></Cell>
<Cell><Data ss:Type="Number">0</Data></Cell>
<Cell><Data ss:Type="Number">0</Data></Cell>
<Cell><Data ss:Type="Number">0</Data></Cell>
<Cell><Data ss:Type="Number">0</Data></Cell>
<Cell><Data ss:Type="Number">0</Data></Cell>
<Cell><Data ss:Type="Number">0</Data></Cell>
<Cell><Data ss:Type="Number">0.980000</Data></Cell>
<Cell><Data ss:Type="Number">4.200000</Data></Cell>
<Cell><Data ss:Type="Number">28</Data></Cell>
<Cell><Data ss:Type="Number">29</Data></Cell>
<Cell><Data ss:Type="Number">0.900000</Data></Cell>
<Cell><Data ss:Type="Number">55</Data></Cell>
<Cell><Data ss:Type="Number">1.520000</Data></Cell>
<Cell><Data ss:Type="Number">14.500000</Data></Cell>
<Cell><Data ss:Type="Number">202</Data></Cell>
<Cell><Data ss:Type="Number">240</Data></Cell>
<Cell><Data ss:Type="Number">19</Data></Cell>
<Cell><Data ss:Type="Number">688</Data></Cell>
<Cell><Data ss:Type="Number">55</Data></Cell>
<Cell></Cell>
<Cell></Cell>
<Cell></Cell>
<Cell></Cell>
<Cell></Cell>
<Cell><Data ss:Type="Number">1</Data></Cell>
<Cell><Data ss:Type="Number">1.905980</Data></Cell>
<Cell></Cell>
<Cell></Cell>
<Cell></Cell>
<Cell></Cell>
<Cell></Cell>
<Cell></Cell>
<Cell></Cell>
<Cell></Cell>
<Cell></Cell>
<Cell></Cell>
<Cell></Cell>
<Cell></Cell>
<Cell></Cell>
<Cell></Cell>
<Cell></Cell>
<Cell><Data ss:Type="Number">0.000000</Data></Cell>
<Cell><Data ss:Type="Number">0.000000</Data></Cell>
<Cell><Data ss:Type="Number">0.000000</Data></Cell>
<Cell><Data ss:Type="Number">0.000000</Data></Cell>
<Cell><Data ss:Type="Number">0.000000</Data></Cell>
<Cell><Data ss:Type="Number">0.000000</Data></Cell>
<Cell><Data ss:Type="Number">0.000000</Data></Cell>
<Cell><Data ss:Type="Number">0.000000</Data></Cell>
<Cell><Data ss:Type="Number">0.348837</Data></Cell>
</Row>
<Row>
<Cell><Data ss:Type="Number">3151</Data></Cell>
<Cell><Data ss:Type="Number">4</Data></Cell>
<Cell><Data ss:Type="Number">0</Data></Cell>
<Cell><Data ss:Type="Number">2.440000</Data></Cell>
<Cell><Data ss:Type="Number">7.110000</Data></Cell>
<Cell></Cell>
<Cell></Cell>
<Cell><Data ss:Type="Number">1276098.000000</Data></Cell>
<Cell><Data ss:Type="Number">188.440002</Data></Cell>
<Cell><Data ss:Type="Number">0.475000</Data></Cell>
<Cell><Data ss:Type="Number">0.036400</Data></Cell>
<Cell><Data ss:Type="Number">0</Data></Cell>
<Cell><Data ss:Type="Number">1</Data></Cell>
<Cell><Data ss:Type="Number">0</Data></Cell>
<Cell><Data ss:Type="Number">0</Data></Cell>
<Cell><Data ss:Type="Number">0</Data></Cell>
<Cell><Data ss:Type="Number">0</Data></Cell>
<Cell><Data ss:Type="Number">0</Data></Cell>
<Cell><Data ss:Type="Number">0</Data></Cell>
<Cell><Data ss:Type="Number">0</Data></Cell>
<Cell><Data ss:Type="Number">0</Data></Cell>
<Cell></Cell>
<Cell></Cell>
<Cell></Cell>
<Cell></Cell>
<Cell></Cell>
<Cell><Data ss:Type="Number">0</Data></Cell>
<Cell><Data ss:Type="Number">0</Data></Cell>
<Cell><Data ss:Type="Number">0</Data></Cell>
<Cell><Data ss:Type="Number">0</Data></Cell>
<Cell><Data ss:Type="Number">0</Data></Cell>
<Cell><Data ss:Type="Number">0</Data></Cell>
<Cell><Data ss:Type="Number">0</Data></Cell>
<Cell><Data ss:Type="Number">0</Data></Cell>
<Cell><Data ss:Type="Number">0.970000</Data></Cell>
<Cell><Data ss:Type="Number">4.300000</Data></Cell>
<Cell><Data ss:Type="Number">32</Data></Cell>
<Cell><Data ss:Type="Number">32</Data></Cell>
<Cell><Data ss:Type="Number">0.700000</Data></Cell>
<Cell><Data ss:Type="Number">53</Data></Cell>
<Cell><Data ss:Type="Number">1.540000</Data></Cell>
<Cell><Data ss:Type="Number">15.100000</Data></Cell>
<Cell><Data ss:Type="Number">190</Data></Cell>
<Cell><Data ss:Type="Number">248</Data></Cell>
<Cell><Data ss:Type="Number">17</Data></Cell>
<Cell><Data ss:Type="Number">635</Data></Cell>
<Cell><Data ss:Type="Number">44</Data></Cell>
<Cell></Cell>
<Cell></Cell>
<Cell></Cell>
<Cell></Cell>
<Cell></Cell>
<Cell><Data ss:Type="Number">1</Data></Cell>
<Cell><Data ss:Type="Number">1.526351</Data></Cell>
<Cell></Cell>
<Cell></Cell>
<Cell></Cell>
<Cell></Cell>
<Cell></Cell>
<Cell></Cell>
<Cell></Cell>
<Cell></Cell>
<Cell></Cell>
<Cell></Cell>
<Cell></Cell>
<Cell></Cell>
<Cell></Cell>
<Cell></Cell>
<Cell></Cell>
<Cell><Data ss:Type="Number">0.000000</Data></Cell>
<Cell><Data ss:Type="Number">0.000000</Data></Cell>
<Cell><Data ss:Type="Number">0.000000</Data></Cell>
<Cell><Data ss:Type="Number">0.000000</Data></Cell>
<Cell><Data ss:Type="Number">0.000000</Data></Cell>
<Cell><Data ss:Type="Number">0.000000</Data></Cell>
<Cell><Data ss:Type="Number">0.000000</Data></Cell>
<Cell><Data ss:Type="Number">0.000000</Data></Cell>
<Cell><Data ss:Type="Number">0.390551</Data></Cell>
</Row>
<Row>
<Cell><Data ss:Type="Number">3151</Data></Cell>
<Cell><Data ss:Type="Number">8</Data></Cell>
<Cell><Data ss:Type="Number">0</Data></Cell>
<Cell></Cell>
<Cell></Cell>
<Cell></Cell>
<Cell></Cell>
<Cell><Data ss:Type="Number">1348557.000000</Data></Cell>
<Cell><Data ss:Type="Number">493.929993</Data></Cell>
<Cell><Data ss:Type="Number">0.935000</Data></Cell>
<Cell><Data ss:Type="Number">0.040950</Data></Cell>
<Cell><Data ss:Type="Number">0</Data></Cell>
<Cell><Data ss:Type="Number">0</Data></Cell>
<Cell><Data ss:Type="Number">1</Data></Cell>
<Cell><Data ss:Type="Number">0</Data></Cell>
<Cell><Data ss:Type="Number">0</Data></Cell>
<Cell><Data ss:Type="Number">0</Data></Cell>
<Cell><Data ss:Type="Number">0</Data></Cell>
<Cell><Data ss:Type="Number">0</Data></Cell>
<Cell><Data ss:Type="Number">0</Data></Cell>
<Cell><Data ss:Type="Number">0</Data></Cell>
<Cell></Cell>
<Cell></Cell>
<Cell></Cell>
<Cell></Cell>
<Cell></Cell>
<Cell><Data ss:Type="Number">0</Data></Cell>
<Cell><Data ss:Type="Number">0</Data></Cell>
<Cell><Data ss:Type="Number">0</Data></Cell>
<Cell><Data ss:Type="Number">0</Data></Cell>
<Cell><Data ss:Type="Number">0</Data></Cell>
<Cell><Data ss:Type="Number">0</Data></Cell>
<Cell><Data ss:Type="Number">0</Data></Cell>
<Cell><Data ss:Type="Number">0</Data></Cell>
<Cell><Data ss:Type="Number">0.880000</Data></Cell>
<Cell><Data ss:Type="Number">4.400000</Data></Cell>
<Cell><Data ss:Type="Number">33</Data></Cell>
<Cell><Data ss:Type="Number">37</Data></Cell>
<Cell><Data ss:Type="Number">0.900000</Data></Cell>
<Cell><Data ss:Type="Number">52</Data></Cell>
<Cell><Data ss:Type="Number">2.120000</Data></Cell>
<Cell><Data ss:Type="Number">15.800000</Data></Cell>
<Cell><Data ss:Type="Number">211</Data></Cell>
<Cell><Data ss:Type="Number">318</Data></Cell>
<Cell><Data ss:Type="Number">20</Data></Cell>
<Cell><Data ss:Type="Number">825</Data></Cell>
<Cell><Data ss:Type="Number">52</Data></Cell>
<Cell></Cell>
<Cell></Cell>
<Cell></Cell>
<Cell></Cell>
<Cell></Cell>
<Cell><Data ss:Type="Number">1</Data></Cell>
<Cell></Cell>
<Cell></Cell>
<Cell></Cell>
<Cell></Cell>
<Cell></Cell>
<Cell></Cell>
<Cell></Cell>
<Cell></Cell>
<Cell></Cell>
<Cell></Cell>
<Cell></Cell>
<Cell></Cell>
<Cell></Cell>
<Cell></Cell>
<Cell></Cell>
<Cell></Cell>
<Cell><Data ss:Type="Number">0.000000</Data></Cell>
<Cell><Data ss:Type="Number">0.000000</Data></Cell>
<Cell><Data ss:Type="Number">0.000000</Data></Cell>
<Cell><Data ss:Type="Number">0.000000</Data></Cell>
<Cell><Data ss:Type="Number">0.000000</Data></Cell>
<Cell><Data ss:Type="Number">0.000000</Data></Cell>
<Cell><Data ss:Type="Number">0.000000</Data></Cell>
<Cell><Data ss:Type="Number">0.000000</Data></Cell>
<Cell><Data ss:Type="Number">0.385455</Data></Cell>
</Row>
<Row>
<Cell><Data ss:Type="Number">3151</Data></Cell>
<Cell><Data ss:Type="Number">12</Data></Cell>
<Cell><Data ss:Type="Number">0</Data></Cell>
<Cell><Data ss:Type="Number">2.110000</Data></Cell>
<Cell><Data ss:Type="Number">9.070000</Data></Cell>
<Cell></Cell>
<Cell></Cell>
<Cell><Data ss:Type="Number">1050154.000000</Data></Cell>
<Cell><Data ss:Type="Number">433.799988</Data></Cell>
<Cell><Data ss:Type="Number">1.329000</Data></Cell>
<Cell><Data ss:Type="Number">0.036580</Data></Cell>
<Cell><Data ss:Type="Number">0</Data></Cell>
<Cell><Data ss:Type="Number">0</Data></Cell>
<Cell><Data ss:Type="Number">0</Data></Cell>
<Cell><Data ss:Type="Number">1</Data></Cell>
<Cell><Data ss:Type="Number">0</Data></Cell>
<Cell><Data ss:Type="Number">0</Data></Cell>
<Cell><Data ss:Type="Number">0</Data></Cell>
<Cell><Data ss:Type="Number">0</Data></Cell>
<Cell><Data ss:Type="Number">0</Data></Cell>
<Cell><Data ss:Type="Number">0</Data></Cell>
<Cell><Data ss:Type="Number">0</Data></Cell>
<Cell><Data ss:Type="Number">0</Data></Cell>
<Cell><Data ss:Type="Number">0</Data></Cell>
<Cell><Data ss:Type="Number">0</Data></Cell>
<Cell></Cell>
<Cell><Data ss:Type="Number">0</Data></Cell>
<Cell><Data ss:Type="Number">0</Data></Cell>
<Cell><Data ss:Type="Number">0</Data></Cell>
<Cell><Data ss:Type="Number">0</Data></Cell>
<Cell><Data ss:Type="Number">0</Data></Cell>
<Cell><Data ss:Type="Number">0</Data></Cell>
<Cell><Data ss:Type="Number">0</Data></Cell>
<Cell><Data ss:Type="Number">0</Data></Cell>
<Cell><Data ss:Type="Number">0.880000</Data></Cell>
<Cell><Data ss:Type="Number">4.100000</Data></Cell>
<Cell><Data ss:Type="Number">29</Data></Cell>
<Cell><Data ss:Type="Number">31</Data></Cell>
<Cell><Data ss:Type="Number">0.600000</Data></Cell>
<Cell><Data ss:Type="Number">53</Data></Cell>
<Cell><Data ss:Type="Number">1.390000</Data></Cell>
<Cell><Data ss:Type="Number">15.200000</Data></Cell>
<Cell><Data ss:Type="Number">190</Data></Cell>
<Cell><Data ss:Type="Number">275</Data></Cell>
<Cell><Data ss:Type="Number">20</Data></Cell>
<Cell><Data ss:Type="Number">707</Data></Cell>
<Cell><Data ss:Type="Number">50</Data></Cell>
<Cell></Cell>
<Cell></Cell>
<Cell></Cell>
<Cell></Cell>
<Cell></Cell>
<Cell><Data ss:Type="Number">0</Data></Cell>
<Cell><Data ss:Type="Number">0.204040</Data></Cell>
<Cell></Cell>
<Cell></Cell>
<Cell></Cell>
<Cell><Data ss:Type="Number">0.030700</Data></Cell>
<Cell><Data ss:Type="Number">0.004380</Data></Cell>
<Cell><Data ss:Type="Number">0.106000</Data></Cell>
<Cell><Data ss:Type="Number">0.017500</Data></Cell>
<Cell><Data ss:Type="Number">0.049300</Data></Cell>
<Cell><Data ss:Type="Number">0.014200</Data></Cell>
<Cell><Data ss:Type="Number">42.500000</Data></Cell>
<Cell><Data ss:Type="Number">67.400002</Data></Cell>
<Cell><Data ss:Type="Number">3.940000</Data></Cell>
<Cell><Data ss:Type="Number">2.090000</Data></Cell>
<Cell><Data ss:Type="Number">0.065200</Data></Cell>
<Cell><Data ss:Type="Number">22.200001</Data></Cell>
<Cell><Data ss:Type="Number">0.000000</Data></Cell>
<Cell><Data ss:Type="Number">0.000000</Data></Cell>
<Cell><Data ss:Type="Number">0.000000</Data></Cell>
<Cell><Data ss:Type="Number">0.000000</Data></Cell>
<Cell><Data ss:Type="Number">0.000000</Data></Cell>
<Cell><Data ss:Type="Number">0.000000</Data></Cell>
<Cell><Data ss:Type="Number">0.000000</Data></Cell>
<Cell><Data ss:Type="Number">0.000000</Data></Cell>
<Cell><Data ss:Type="Number">0.388967</Data></Cell>
</Row>
<Row>
<Cell><Data ss:Type="Number">3151</Data></Cell>
<Cell><Data ss:Type="Number">16</Data></Cell>
<Cell><Data ss:Type="Number">0</Data></Cell>
<Cell><Data ss:Type="Number">1.810000</Data></Cell>
<Cell><Data ss:Type="Number">6.970000</Data></Cell>
<Cell></Cell>
<Cell></Cell>
<Cell><Data ss:Type="Number">1765511.000000</Data></Cell>
<Cell><Data ss:Type="Number">513.640015</Data></Cell>
<Cell><Data ss:Type="Number">0.881000</Data></Cell>
<Cell><Data ss:Type="Number">0.038630</Data></Cell>
<Cell><Data ss:Type="Number">0</Data></Cell>
<Cell><Data ss:Type="Number">0</Data></Cell>
<Cell><Data ss:Type="Number">0</Data></Cell>
<Cell><Data ss:Type="Number">0</Data></Cell>
<Cell><Data ss:Type="Number">1</Data></Cell>
<Cell><Data ss:Type="Number">0</Data></Cell>
<Cell><Data ss:Type="Number">0</Data></Cell>
<Cell><Data ss:Type="Number">0</Data></Cell>
<Cell><Data ss:Type="Number">0</Data></Cell>
<Cell><Data ss:Type="Number">0</Data></Cell>
<Cell><Data ss:Type="Number">4</Data></Cell>
<Cell><Data ss:Type="Number">1</Data></Cell>
<Cell><Data ss:Type="Number">0</Data></Cell>
<Cell><Data ss:Type="Number">0</Data></Cell>
<Cell></Cell>
<Cell><Data ss:Type="Number">0</Data></Cell>
<Cell><Data ss:Type="Number">0</Data></Cell>
<Cell><Data ss:Type="Number">0</Data></Cell>
<Cell><Data ss:Type="Number">0</Data></Cell>
<Cell><Data ss:Type="Number">0</Data></Cell>
<Cell><Data ss:Type="Number">0</Data></Cell>
<Cell><Data ss:Type="Number">0</Data></Cell>
<Cell><Data ss:Type="Number">0</Data></Cell>
<Cell><Data ss:Type="Number">0.880000</Data></Cell>
<Cell><Data ss:Type="Number">4.600000</Data></Cell>
<Cell><Data ss:Type="Number">35</Data></Cell>
<Cell><Data ss:Type="Number">32</Data></Cell>
<Cell><Data ss:Type="Number">1.600000</Data></Cell>
<Cell><Data ss:Type="Number">61</Data></Cell>
<Cell><Data ss:Type="Number">1.580000</Data></Cell>
<Cell><Data ss:Type="Number">15.900000</Data></Cell>
<Cell><Data ss:Type="Number">190</Data></Cell>
<Cell><Data ss:Type="Number">261</Data></Cell>
<Cell><Data ss:Type="Number">18</Data></Cell>
<Cell><Data ss:Type="Number">740</Data></Cell>
<Cell><Data ss:Type="Number">51</Data></Cell>
<Cell></Cell>
<Cell></Cell>
<Cell></Cell>
<Cell></Cell>
<Cell></Cell>
<Cell><Data ss:Type="Number">1</Data></Cell>
<Cell><Data ss:Type="Number">0.851047</Data></Cell>
<Cell></Cell>
<Cell></Cell>
<Cell></Cell>
<Cell></Cell>
<Cell></Cell>
<Cell></Cell>
<Cell></Cell>
<Cell></Cell>
<Cell></Cell>
<Cell></Cell>
<Cell></Cell>
<Cell></Cell>
<Cell></Cell>
<Cell></Cell>
<Cell></Cell>
<Cell><Data ss:Type="Number">0.000000</Data></Cell>
<Cell><Data ss:Type="Number">0.000000</Data></Cell>
<Cell><Data ss:Type="Number">0.000000</Data></Cell>
<Cell><Data ss:Type="Number">0.000000</Data></Cell>
<Cell><Data ss:Type="Number">0.000000</Data></Cell>
<Cell><Data ss:Type="Number">0.000000</Data></Cell>
<Cell><Data ss:Type="Number">0.000000</Data></Cell>
<Cell><Data ss:Type="Number">0.000000</Data></Cell>
<Cell><Data ss:Type="Number">0.352703</Data></Cell>
</Row>
<Row>
<Cell><Data ss:Type="Number">3151</Data></Cell>
<Cell><Data ss:Type="Number">20</Data></Cell>
<Cell><Data ss:Type="Number">0</Data></Cell>
<Cell></Cell>
<Cell></Cell>
<Cell></Cell>
<Cell></Cell>
<Cell><Data ss:Type="Number">2262967.000000</Data></Cell>
<Cell><Data ss:Type="Number">1011.330017</Data></Cell>
<Cell><Data ss:Type="Number">10.069000</Data></Cell>
<Cell><Data ss:Type="Number">0.057960</Data></Cell>
<Cell><Data ss:Type="Number">0</Data></Cell>
<Cell><Data ss:Type="Number">0</Data></Cell>
<Cell><Data ss:Type="Number">0</Data></Cell>
<Cell><Data ss:Type="Number">0</Data></Cell>
<Cell><Data ss:Type="Number">0</Data></Cell>
<Cell><Data ss:Type="Number">1</Data></Cell>
<Cell><Data ss:Type="Number">0</Data></Cell>
<Cell><Data ss:Type="Number">0</Data></Cell>
<Cell><Data ss:Type="Number">0</Data></Cell>
<Cell><Data ss:Type="Number">0</Data></Cell>
<Cell><Data ss:Type="Number">8</Data></Cell>
<Cell><Data ss:Type="Number">0</Data></Cell>
<Cell><Data ss:Type="Number">1</Data></Cell>
<Cell><Data ss:Type="Number">0</Data></Cell>
<Cell></Cell>
<Cell><Data ss:Type="Number">0</Data></Cell>
<Cell><Data ss:Type="Number">0</Data></Cell>
<Cell><Data ss:Type="Number">0</Data></Cell>
<Cell><Data ss:Type="Number">0</Data></Cell>
<Cell><Data ss:Type="Number">0</Data></Cell>
<Cell><Data ss:Type="Number">0</Data></Cell>
<Cell><Data ss:Type="Number">0</Data></Cell>
<Cell><Data ss:Type="Number">0</Data></Cell>
<Cell><Data ss:Type="Number">0.930000</Data></Cell>
<Cell><Data ss:Type="Number">4.100000</Data></Cell>
<Cell><Data ss:Type="Number">27</Data></Cell>
<Cell><Data ss:Type="Number">25</Data></Cell>
<Cell><Data ss:Type="Number">0.700000</Data></Cell>
<Cell><Data ss:Type="Number">62</Data></Cell>
<Cell><Data ss:Type="Number">2.030000</Data></Cell>
<Cell><Data ss:Type="Number">14.500000</Data></Cell>
<Cell><Data ss:Type="Number">209</Data></Cell>
<Cell><Data ss:Type="Number">229</Data></Cell>
<Cell><Data ss:Type="Number">21</Data></Cell>
<Cell><Data ss:Type="Number">454</Data></Cell>
<Cell><Data ss:Type="Number">43</Data></Cell>
<Cell></Cell>
<Cell></Cell>
<Cell></Cell>
<Cell></Cell>
<Cell></Cell>
<Cell><Data ss:Type="Number">1</Data></Cell>
<Cell></Cell>
<Cell></Cell>
<Cell></Cell>
<Cell></Cell>
<Cell></Cell>
<Cell></Cell>
<Cell></Cell>
<Cell></Cell>
<Cell></Cell>
<Cell></Cell>
<Cell></Cell>
<Cell></Cell>
<Cell></Cell>
<Cell></Cell>
<Cell></Cell>
<Cell></Cell>
<Cell><Data ss:Type="Number">0.000000</Data></Cell>
<Cell><Data ss:Type="Number">0.000000</Data></Cell>
<Cell><Data ss:Type="Number">0.000000</Data></Cell>
<Cell><Data ss:Type="Number">0.000000</Data></Cell>
<Cell><Data ss:Type="Number">0.000000</Data></Cell>
<Cell><Data ss:Type="Number">0.000000</Data></Cell>
<Cell><Data ss:Type="Number">0.000000</Data></Cell>
<Cell><Data ss:Type="Number">0.000000</Data></Cell>
<Cell><Data ss:Type="Number">0.504405</Data></Cell>
</Row>
<Row>
<Cell><Data ss:Type="Number">3151</Data></Cell>
<Cell><Data ss:Type="Number">24</Data></Cell>
<Cell><Data ss:Type="Number">0</Data></Cell>
<Cell><Data ss:Type="Number">5.730000</Data></Cell>
<Cell><Data ss:Type="Number">7.970000</Data></Cell>
<Cell></Cell>
<Cell></Cell>
<Cell><Data ss:Type="Number">1955871.000000</Data></Cell>
<Cell><Data ss:Type="Number">910.330017</Data></Cell>
<Cell><Data ss:Type="Number">1.821000</Data></Cell>
<Cell><Data ss:Type="Number">0.050840</Data></Cell>
<Cell><Data ss:Type="Number">0</Data></Cell>
<Cell><Data ss:Type="Number">0</Data></Cell>
<Cell><Data ss:Type="Number">0</Data></Cell>
<Cell><Data ss:Type="Number">0</Data></Cell>
<Cell><Data ss:Type="Number">0</Data></Cell>
<Cell><Data ss:Type="Number">0</Data></Cell>
<Cell><Data ss:Type="Number">1</Data></Cell>
<Cell><Data ss:Type="Number">0</Data></Cell>
<Cell><Data ss:Type="Number">0</Data></Cell>
<Cell><Data ss:Type="Number">0</Data></Cell>
<Cell><Data ss:Type="Number">12</Data></Cell>
<Cell><Data ss:Type="Number">0</Data></Cell>
<Cell><Data ss:Type="Number">0</Data></Cell>
<Cell><Data ss:Type="Number">1</Data></Cell>
<Cell></Cell>
<Cell><Data ss:Type="Number">0</Data></Cell>
<Cell><Data ss:Type="Number">0</Data></Cell>
<Cell><Data ss:Type="Number">0</Data></Cell>
<Cell><Data ss:Type="Number">0</Data></Cell>
<Cell><Data ss:Type="Number">0</Data></Cell>
<Cell><Data ss:Type="Number">0</Data></Cell>
<Cell><Data ss:Type="Number">0</Data></Cell>
<Cell><Data ss:Type="Number">0</Data></Cell>
<Cell><Data ss:Type="Number">0.920000</Data></Cell>
<Cell><Data ss:Type="Number">3.900000</Data></Cell>
<Cell><Data ss:Type="Number">30</Data></Cell>
<Cell><Data ss:Type="Number">28</Data></Cell>
<Cell><Data ss:Type="Number">0.500000</Data></Cell>
<Cell><Data ss:Type="Number">63</Data></Cell>
<Cell><Data ss:Type="Number">1.830000</Data></Cell>
<Cell><Data ss:Type="Number">13.900000</Data></Cell>
<Cell><Data ss:Type="Number">288</Data></Cell>
<Cell><Data ss:Type="Number">301</Data></Cell>
<Cell><Data ss:Type="Number">20</Data></Cell>
<Cell><Data ss:Type="Number">738</Data></Cell>
<Cell><Data ss:Type="Number">48</Data></Cell>
<Cell></Cell>
<Cell></Cell>
<Cell></Cell>
<Cell></Cell>
<Cell></Cell>
<Cell><Data ss:Type="Number">1</Data></Cell>
<Cell><Data ss:Type="Number">0.823959</Data></Cell>
<Cell></Cell>
<Cell></Cell>
<Cell></Cell>
<Cell><Data ss:Type="Number">0.186000</Data></Cell>
<Cell><Data ss:Type="Number">0.169000</Data></Cell>
<Cell><Data ss:Type="Number">0.213000</Data></Cell>
<Cell><Data ss:Type="Number">0.046400</Data></Cell>
<Cell><Data ss:Type="Number">0.186000</Data></Cell>
<Cell><Data ss:Type="Number">0.106000</Data></Cell>
<Cell><Data ss:Type="Number">52.000000</Data></Cell>
<Cell><Data ss:Type="Number">66.400002</Data></Cell>
<Cell><Data ss:Type="Number">3.650000</Data></Cell>
<Cell><Data ss:Type="Number">1.130000</Data></Cell>
<Cell><Data ss:Type="Number">3.470000</Data></Cell>
<Cell><Data ss:Type="Number">66.300003</Data></Cell>
<Cell><Data ss:Type="Number">0.000000</Data></Cell>
<Cell><Data ss:Type="Number">0.000000</Data></Cell>
<Cell><Data ss:Type="Number">0.000000</Data></Cell>
<Cell><Data ss:Type="Number">0.000000</Data></Cell>
<Cell><Data ss:Type="Number">0.000000</Data></Cell>
<Cell><Data ss:Type="Number">0.000000</Data></Cell>
<Cell><Data ss:Type="Number">0.000000</Data></Cell>
<Cell><Data ss:Type="Number">0.000000</Data></Cell>
<Cell><Data ss:Type="Number">0.407859</Data></Cell>
</Row>
<Row>
<Cell><Data ss:Type="Number">3217</Data></Cell>
<Cell><Data ss:Type="Number">-2</Data></Cell>
<Cell><Data ss:Type="Number">1</Data></Cell>
<Cell><Data ss:Type="Number">3.870000</Data></Cell>
<Cell><Data ss:Type="Number">4.560000</Data></Cell>
<Cell></Cell>
<Cell></Cell>
<Cell></Cell>
<Cell></Cell>
<Cell></Cell>
<Cell></Cell>
<Cell><Data ss:Type="Number">0</Data></Cell>
<Cell><Data ss:Type="Number">0</Data></Cell>
<Cell><Data ss:Type="Number">0</Data></Cell>
<Cell><Data ss:Type="Number">0</Data></Cell>
<Cell><Data ss:Type="Number">0</Data></Cell>
<Cell><Data ss:Type="Number">0</Data></Cell>
<Cell><Data ss:Type="Number">0</Data></Cell>
<Cell><Data ss:Type="Number">1</Data></Cell>
<Cell><Data ss:Type="Number">0</Data></Cell>
<Cell><Data ss:Type="Number">0</Data></Cell>
<Cell></Cell>
<Cell></Cell>
<Cell></Cell>
<Cell></Cell>
<Cell></Cell>
<Cell><Data ss:Type="Number">0</Data></Cell>
<Cell><Data ss:Type="Number">0</Data></Cell>
<Cell><Data ss:Type="Number">0</Data></Cell>
<Cell><Data ss:Type="Number">0</Data></Cell>
<Cell><Data ss:Type="Number">0</Data></Cell>
<Cell><Data ss:Type="Number">0</Data></Cell>
<Cell><Data ss:Type="Number">0</Data></Cell>
<Cell><Data ss:Type="Number">0</Data></Cell>
<Cell></Cell>
<Cell></Cell>
<Cell></Cell>
<Cell></Cell>
<Cell></Cell>
<Cell></Cell>
<Cell></Cell>
<Cell></Cell>
<Cell></Cell>
<Cell></Cell>
<Cell></Cell>
<Cell></Cell>
<Cell></Cell>
<Cell></Cell>
<Cell></Cell>
<Cell></Cell>
<Cell></Cell>
<Cell></Cell>
<Cell><Data ss:Type="Number">0</Data></Cell>
<Cell></Cell>
<Cell></Cell>
<Cell></Cell>
<Cell></Cell>
<Cell></Cell>
<Cell></Cell>
<Cell></Cell>
<Cell></Cell>
<Cell></Cell>
<Cell></Cell>
<Cell></Cell>
<Cell></Cell>
<Cell></Cell>
<Cell></Cell>
<Cell></Cell>
<Cell></Cell>
<Cell><Data ss:Type="Number">0.000000</Data></Cell>
<Cell><Data ss:Type="Number">0.000000</Data></Cell>
<Cell><Data ss:Type="Number">0.000000</Data></Cell>
<Cell><Data ss:Type="Number">0.000000</Data></Cell>
<Cell><Data ss:Type="Number">0.000000</Data></Cell>
<Cell><Data ss:Type="Number">0.000000</Data></Cell>
<Cell><Data ss:Type="Number">0.000000</Data></Cell>
<Cell><Data ss:Type="Number">0.000000</Data></Cell>
<Cell></Cell>
</Row>
<Row>
<Cell><Data ss:Type="Number">3217</Data></Cell>
<Cell><Data ss:Type="Number">0</Data></Cell>
<Cell><Data ss:Type="Number">1</Data></Cell>
<Cell><Data ss:Type="Number">3.350000</Data></Cell>
<Cell><Data ss:Type="Number">7.120000</Data></Cell>
<Cell></Cell>
<Cell></Cell>
<Cell><Data ss:Type="Number">1340718.000000</Data></Cell>
<Cell><Data ss:Type="Number">479.980011</Data></Cell>
<Cell><Data ss:Type="Number">0.857000</Data></Cell>
<Cell><Data ss:Type="Number">0.031550</Data></Cell>
<Cell><Data ss:Type="Number">1</Data></Cell>
<Cell><Data ss:Type="Number">0</Data></Cell>
<Cell><Data ss:Type="Number">0</Data></Cell>
<Cell><Data ss:Type="Number">0</Data></Cell>
<Cell><Data ss:Type="Number">0</Data></Cell>
<Cell><Data ss:Type="Number">0</Data></Cell>
<Cell><Data ss:Type="Number">0</Data></Cell>
<Cell><Data ss:Type="Number">0</Data></Cell>
<Cell><Data ss:Type="Number">0</Data></Cell>
<Cell><Data ss:Type="Number">0</Data></Cell>
<Cell><Data ss:Type="Number">0</Data></Cell>
<Cell><Data ss:Type="Number">0</Data></Cell>
<Cell><Data ss:Type="Number">0</Data></Cell>
<Cell><Data ss:Type="Number">0</Data></Cell>
<Cell></Cell>
<Cell><Data ss:Type="Number">0</Data></Cell>
<Cell><Data ss:Type="Number">0</Data></Cell>
<Cell><Data ss:Type="Number">0</Data></Cell>
<Cell><Data ss:Type="Number">0</Data></Cell>
<Cell><Data ss:Type="Number">0</Data></Cell>
<Cell><Data ss:Type="Number">0</Data></Cell>
<Cell><Data ss:Type="Number">0</Data></Cell>
<Cell><Data ss:Type="Number">0</Data></Cell>
<Cell><Data ss:Type="Number">0.890000</Data></Cell>
<Cell><Data ss:Type="Number">4.200000</Data></Cell>
<Cell><Data ss:Type="Number">32</Data></Cell>
<Cell><Data ss:Type="Number">28</Data></Cell>
<Cell><Data ss:Type="Number">0.300000</Data></Cell>
<Cell><Data ss:Type="Number">100</Data></Cell>
<Cell><Data ss:Type="Number">3.890000</Data></Cell>
<Cell><Data ss:Type="Number">12.700000</Data></Cell>
<Cell><Data ss:Type="Number">227</Data></Cell>
<Cell><Data ss:Type="Number">369</Data></Cell>
<Cell><Data ss:Type="Number">21</Data></Cell>
<Cell><Data ss:Type="Number">1108</Data></Cell>
<Cell><Data ss:Type="Number">64</Data></Cell>
<Cell><Data ss:Type="Number">4.000000</Data></Cell>
<Cell><Data ss:Type="Number">8.150000</Data></Cell>
<Cell><Data ss:Type="Number">90.000000</Data></Cell>
<Cell><Data ss:Type="Number">27.206785</Data></Cell>
<Cell><Data ss:Type="Number">0.000000</Data></Cell>
<Cell><Data ss:Type="Number">0</Data></Cell>
<Cell><Data ss:Type="Number">0.500000</Data></Cell>
<Cell></Cell>
<Cell></Cell>
<Cell></Cell>
<Cell><Data ss:Type="Number">0.043200</Data></Cell>
<Cell><Data ss:Type="Number">0.030800</Data></Cell>
<Cell><Data ss:Type="Number">0.818000</Data></Cell>
<Cell><Data ss:Type="Number">0.018500</Data></Cell>
<Cell><Data ss:Type="Number">0.388000</Data></Cell>
<Cell><Data ss:Type="Number">0.010300</Data></Cell>
<Cell><Data ss:Type="Number">52.000000</Data></Cell>
<Cell><Data ss:Type="Number">44.500000</Data></Cell>
<Cell><Data ss:Type="Number">2.460000</Data></Cell>
<Cell><Data ss:Type="Number">1.250000</Data></Cell>
<Cell><Data ss:Type="Number">2.400000</Data></Cell>
<Cell><Data ss:Type="Number">50.900002</Data></Cell>
<Cell><Data ss:Type="Number">0.000000</Data></Cell>
<Cell><Data ss:Type="Number">0.000000</Data></Cell>
<Cell><Data ss:Type="Number">0.000000</Data></Cell>
<Cell><Data ss:Type="Number">0.000000</Data></Cell>
<Cell><Data ss:Type="Number">0.000000</Data></Cell>
<Cell><Data ss:Type="Number">0.000000</Data></Cell>
<Cell><Data ss:Type="Number">0.000000</Data></Cell>
<Cell><Data ss:Type="Number">0.000000</Data></Cell>
<Cell><Data ss:Type="Number">0.333032</Data></Cell>
</Row>
<Row>
<Cell><Data ss:Type="Number">3217</Data></Cell>
<Cell><Data ss:Type="Number">4</Data></Cell>
<Cell><Data ss:Type="Number">1</Data></Cell>
<Cell><Data ss:Type="Number">3.930000</Data></Cell>
<Cell><Data ss:Type="Number">9.680000</Data></Cell>
<Cell></Cell>
<Cell></Cell>
<Cell><Data ss:Type="Number">2560646.000000</Data></Cell>
<Cell><Data ss:Type="Number">212.169998</Data></Cell>
<Cell><Data ss:Type="Number">1.421000</Data></Cell>
<Cell><Data ss:Type="Number">0.025990</Data></Cell>
<Cell><Data ss:Type="Number">0</Data></Cell>
<Cell><Data ss:Type="Number">1</Data></Cell>
<Cell><Data ss:Type="Number">0</Data></Cell>
<Cell><Data ss:Type="Number">0</Data></Cell>
<Cell><Data ss:Type="Number">0</Data></Cell>
<Cell><Data ss:Type="Number">0</Data></Cell>
<Cell><Data ss:Type="Number">0</Data></Cell>
<Cell><Data ss:Type="Number">0</Data></Cell>
<Cell><Data ss:Type="Number">0</Data></Cell>
<Cell><Data ss:Type="Number">0</Data></Cell>
<Cell><Data ss:Type="Number">4</Data></Cell>
<Cell><Data ss:Type="Number">1</Data></Cell>
<Cell><Data ss:Type="Number">0</Data></Cell>
<Cell><Data ss:Type="Number">0</Data></Cell>
<Cell></Cell>
<Cell><Data ss:Type="Number">1</Data></Cell>
<Cell><Data ss:Type="Number">0</Data></Cell>
<Cell><Data ss:Type="Number">0</Data></Cell>
<Cell><Data ss:Type="Number">0</Data></Cell>
<Cell><Data ss:Type="Number">0</Data></Cell>
<Cell><Data ss:Type="Number">0</Data></Cell>
<Cell><Data ss:Type="Number">0</Data></Cell>
<Cell><Data ss:Type="Number">0</Data></Cell>
<Cell><Data ss:Type="Number">0.800000</Data></Cell>
<Cell><Data ss:Type="Number">4.400000</Data></Cell>
<Cell><Data ss:Type="Number">69</Data></Cell>
<Cell><Data ss:Type="Number">55</Data></Cell>
<Cell><Data ss:Type="Number">0.400000</Data></Cell>
<Cell><Data ss:Type="Number">116</Data></Cell>
<Cell><Data ss:Type="Number">3.880000</Data></Cell>
<Cell><Data ss:Type="Number">12.900000</Data></Cell>
<Cell><Data ss:Type="Number">224</Data></Cell>
<Cell><Data ss:Type="Number">266</Data></Cell>
<Cell><Data ss:Type="Number">18</Data></Cell>
<Cell><Data ss:Type="Number">933</Data></Cell>
<Cell><Data ss:Type="Number">63</Data></Cell>
<Cell></Cell>
<Cell></Cell>
<Cell></Cell>
<Cell></Cell>
<Cell></Cell>
<Cell><Data ss:Type="Number">0</Data></Cell>
<Cell><Data ss:Type="Number">0.134554</Data></Cell>
<Cell></Cell>
<Cell></Cell>
<Cell></Cell>
<Cell></Cell>
<Cell></Cell>
<Cell></Cell>
<Cell></Cell>
<Cell></Cell>
<Cell></Cell>
<Cell></Cell>
<Cell></Cell>
<Cell></Cell>
<Cell></Cell>
<Cell></Cell>
<Cell></Cell>
<Cell><Data ss:Type="Number">1.000000</Data></Cell>
<Cell><Data ss:Type="Number">0.000000</Data></Cell>
<Cell><Data ss:Type="Number">0.000000</Data></Cell>
<Cell><Data ss:Type="Number">0.000000</Data></Cell>
<Cell><Data ss:Type="Number">0.000000</Data></Cell>
<Cell><Data ss:Type="Number">0.000000</Data></Cell>
<Cell><Data ss:Type="Number">0.000000</Data></Cell>
<Cell><Data ss:Type="Number">0.000000</Data></Cell>
<Cell><Data ss:Type="Number">0.285102</Data></Cell>
</Row>
<Row>
<Cell><Data ss:Type="Number">3217</Data></Cell>
<Cell><Data ss:Type="Number">8</Data></Cell>
<Cell><Data ss:Type="Number">1</Data></Cell>
<Cell></Cell>
<Cell></Cell>
<Cell></Cell>
<Cell></Cell>
<Cell><Data ss:Type="Number">2275545.000000</Data></Cell>
<Cell><Data ss:Type="Number">859.760010</Data></Cell>
<Cell><Data ss:Type="Number">0.889000</Data></Cell>
<Cell><Data ss:Type="Number">0.036630</Data></Cell>
<Cell><Data ss:Type="Number">0</Data></Cell>
<Cell><Data ss:Type="Number">0</Data></Cell>
<Cell><Data ss:Type="Number">1</Data></Cell>
<Cell><Data ss:Type="Number">0</Data></Cell>
<Cell><Data ss:Type="Number">0</Data></Cell>
<Cell><Data ss:Type="Number">0</Data></Cell>
<Cell><Data ss:Type="Number">0</Data></Cell>
<Cell><Data ss:Type="Number">0</Data></Cell>
<Cell><Data ss:Type="Number">0</Data></Cell>
<Cell><Data ss:Type="Number">0</Data></Cell>
<Cell><Data ss:Type="Number">8</Data></Cell>
<Cell><Data ss:Type="Number">0</Data></Cell>
<Cell><Data ss:Type="Number">1</Data></Cell>
<Cell><Data ss:Type="Number">0</Data></Cell>
<Cell></Cell>
<Cell><Data ss:Type="Number">0</Data></Cell>
<Cell><Data ss:Type="Number">1</Data></Cell>
<Cell><Data ss:Type="Number">0</Data></Cell>
<Cell><Data ss:Type="Number">0</Data></Cell>
<Cell><Data ss:Type="Number">0</Data></Cell>
<Cell><Data ss:Type="Number">0</Data></Cell>
<Cell><Data ss:Type="Number">0</Data></Cell>
<Cell><Data ss:Type="Number">0</Data></Cell>
<Cell><Data ss:Type="Number">0.870000</Data></Cell>
<Cell><Data ss:Type="Number">4.400000</Data></Cell>
<Cell><Data ss:Type="Number">29</Data></Cell>
<Cell><Data ss:Type="Number">27</Data></Cell>
<Cell><Data ss:Type="Number">0.400000</Data></Cell>
<Cell><Data ss:Type="Number">109</Data></Cell>
<Cell><Data ss:Type="Number">2.290000</Data></Cell>
<Cell><Data ss:Type="Number">13.200000</Data></Cell>
<Cell><Data ss:Type="Number">221</Data></Cell>
<Cell><Data ss:Type="Number">315</Data></Cell>
<Cell><Data ss:Type="Number">23</Data></Cell>
<Cell><Data ss:Type="Number">845</Data></Cell>
<Cell><Data ss:Type="Number">61</Data></Cell>
<Cell></Cell>
<Cell></Cell>
<Cell></Cell>
<Cell></Cell>
<Cell></Cell>
<Cell><Data ss:Type="Number">0</Data></Cell>
<Cell></Cell>
<Cell></Cell>
<Cell></Cell>
<Cell></Cell>
<Cell></Cell>
<Cell></Cell>
<Cell></Cell>
<Cell></Cell>
<Cell></Cell>
<Cell></Cell>
<Cell></Cell>
<Cell></Cell>
<Cell></Cell>
<Cell></Cell>
<Cell></Cell>
<Cell></Cell>
<Cell><Data ss:Type="Number">0.000000</Data></Cell>
<Cell><Data ss:Type="Number">1.000000</Data></Cell>
<Cell><Data ss:Type="Number">0.000000</Data></Cell>
<Cell><Data ss:Type="Number">0.000000</Data></Cell>
<Cell><Data ss:Type="Number">0.000000</Data></Cell>
<Cell><Data ss:Type="Number">0.000000</Data></Cell>
<Cell><Data ss:Type="Number">0.000000</Data></Cell>
<Cell><Data ss:Type="Number">0.000000</Data></Cell>
<Cell><Data ss:Type="Number">0.372781</Data></Cell>
</Row>
<Row>
<Cell><Data ss:Type="Number">3217</Data></Cell>
<Cell><Data ss:Type="Number">10</Data></Cell>
<Cell><Data ss:Type="Number">1</Data></Cell>
<Cell><Data ss:Type="Number">2.950000</Data></Cell>
<Cell><Data ss:Type="Number">5.200000</Data></Cell>
<Cell><Data ss:Type="Number">3.390000</Data></Cell>
<Cell><Data ss:Type="Number">13.000000</Data></Cell>
<Cell></Cell>
<Cell></Cell>
<Cell></Cell>
<Cell></Cell>
<Cell><Data ss:Type="Number">0</Data></Cell>
<Cell><Data ss:Type="Number">0</Data></Cell>
<Cell><Data ss:Type="Number">0</Data></Cell>
<Cell><Data ss:Type="Number">0</Data></Cell>
<Cell><Data ss:Type="Number">0</Data></Cell>
<Cell><Data ss:Type="Number">0</Data></Cell>
<Cell><Data ss:Type="Number">0</Data></Cell>
<Cell><Data ss:Type="Number">0</Data></Cell>
<Cell><Data ss:Type="Number">1</Data></Cell>
<Cell><Data ss:Type="Number">0</Data></Cell>
<Cell></Cell>
<Cell></Cell>
<Cell></Cell>
<Cell></Cell>
<Cell><Data ss:Type="Number">12</Data></Cell>
<Cell><Data ss:Type="Number">0</Data></Cell>
<Cell><Data ss:Type="Number">0</Data></Cell>
<Cell><Data ss:Type="Number">0</Data></Cell>
<Cell><Data ss:Type="Number">0</Data></Cell>
<Cell><Data ss:Type="Number">0</Data></Cell>
<Cell><Data ss:Type="Number">0</Data></Cell>
<Cell><Data ss:Type="Number">1</Data></Cell>
<Cell><Data ss:Type="Number">0</Data></Cell>
<Cell></Cell>
<Cell></Cell>
<Cell></Cell>
<Cell></Cell>
<Cell></Cell>
<Cell></Cell>
<Cell></Cell>
<Cell></Cell>
<Cell></Cell>
<Cell></Cell>
<Cell></Cell>
<Cell></Cell>
<Cell></Cell>
<Cell></Cell>
<Cell></Cell>
<Cell></Cell>
<Cell></Cell>
<Cell></Cell>
<Cell><Data ss:Type="Number">0</Data></Cell>
<Cell></Cell>
<Cell><Data ss:Type="Number">90.099998</Data></Cell>
<Cell><Data ss:Type="Number">13.500000</Data></Cell>
<Cell><Data ss:Type="Number">35.200001</Data></Cell>
<Cell></Cell>
<Cell></Cell>
<Cell></Cell>
<Cell></Cell>
<Cell></Cell>
<Cell></Cell>
<Cell></Cell>
<Cell></Cell>
<Cell></Cell>
<Cell></Cell>
<Cell></Cell>
<Cell></Cell>
<Cell><Data ss:Type="Number">0.000000</Data></Cell>
<Cell><Data ss:Type="Number">0.000000</Data></Cell>
<Cell><Data ss:Type="Number">0.000000</Data></Cell>
<Cell><Data ss:Type="Number">0.000000</Data></Cell>
<Cell><Data ss:Type="Number">0.000000</Data></Cell>
<Cell><Data ss:Type="Number">0.000000</Data></Cell>
<Cell><Data ss:Type="Number">1.000000</Data></Cell>
<Cell><Data ss:Type="Number">0.000000</Data></Cell>
<Cell></Cell>
</Row>
<Row>
<Cell><Data ss:Type="Number">3217</Data></Cell>
<Cell><Data ss:Type="Number">12</Data></Cell>
<Cell><Data ss:Type="Number">1</Data></Cell>
<Cell><Data ss:Type="Number">2.830000</Data></Cell>
<Cell><Data ss:Type="Number">8.870000</Data></Cell>
<Cell></Cell>
<Cell></Cell>
<Cell><Data ss:Type="Number">2025672.000000</Data></Cell>
<Cell><Data ss:Type="Number">650.289978</Data></Cell>
<Cell><Data ss:Type="Number">1.165000</Data></Cell>
<Cell><Data ss:Type="Number">0.040390</Data></Cell>
<Cell><Data ss:Type="Number">0</Data></Cell>
<Cell><Data ss:Type="Number">0</Data></Cell>
<Cell><Data ss:Type="Number">0</Data></Cell>
<Cell><Data ss:Type="Number">1</Data></Cell>
<Cell><Data ss:Type="Number">0</Data></Cell>
<Cell><Data ss:Type="Number">0</Data></Cell>
<Cell><Data ss:Type="Number">0</Data></Cell>
<Cell><Data ss:Type="Number">0</Data></Cell>
<Cell><Data ss:Type="Number">0</Data></Cell>
<Cell><Data ss:Type="Number">0</Data></Cell>
<Cell><Data ss:Type="Number">12</Data></Cell>
<Cell><Data ss:Type="Number">0</Data></Cell>
<Cell><Data ss:Type="Number">0</Data></Cell>
<Cell><Data ss:Type="Number">1</Data></Cell>
<Cell></Cell>
<Cell><Data ss:Type="Number">0</Data></Cell>
<Cell><Data ss:Type="Number">0</Data></Cell>
<Cell><Data ss:Type="Number">1</Data></Cell>
<Cell><Data ss:Type="Number">0</Data></Cell>
<Cell><Data ss:Type="Number">0</Data></Cell>
<Cell><Data ss:Type="Number">0</Data></Cell>
<Cell><Data ss:Type="Number">0</Data></Cell>
<Cell><Data ss:Type="Number">0</Data></Cell>
<Cell><Data ss:Type="Number">0.850000</Data></Cell>
<Cell><Data ss:Type="Number">4.300000</Data></Cell>
<Cell><Data ss:Type="Number">31</Data></Cell>
<Cell><Data ss:Type="Number">24</Data></Cell>
<Cell><Data ss:Type="Number">0.400000</Data></Cell>
<Cell><Data ss:Type="Number">108</Data></Cell>
<Cell><Data ss:Type="Number">3.200000</Data></Cell>
<Cell><Data ss:Type="Number">12.200000</Data></Cell>
<Cell><Data ss:Type="Number">225</Data></Cell>
<Cell><Data ss:Type="Number">313</Data></Cell>
<Cell><Data ss:Type="Number">20</Data></Cell>
<Cell><Data ss:Type="Number">991</Data></Cell>
<Cell><Data ss:Type="Number">64</Data></Cell>
<Cell><Data ss:Type="Number">3.994000</Data></Cell>
<Cell><Data ss:Type="Number">8.390000</Data></Cell>
<Cell><Data ss:Type="Number">98.300003</Data></Cell>
<Cell><Data ss:Type="Number">77.546562</Data></Cell>
<Cell><Data ss:Type="Number">66.997185</Data></Cell>
<Cell><Data ss:Type="Number">0</Data></Cell>
<Cell><Data ss:Type="Number">0.100000</Data></Cell>
<Cell></Cell>
<Cell></Cell>
<Cell></Cell>
<Cell><Data ss:Type="Number">0.053400</Data></Cell>
<Cell><Data ss:Type="Number">0.047500</Data></Cell>
<Cell><Data ss:Type="Number">1.980000</Data></Cell>
<Cell><Data ss:Type="Number">0.071200</Data></Cell>
<Cell><Data ss:Type="Number">0.404000</Data></Cell>
<Cell><Data ss:Type="Number">0.029700</Data></Cell>
<Cell><Data ss:Type="Number">11.200000</Data></Cell>
<Cell><Data ss:Type="Number">34.400002</Data></Cell>
<Cell><Data ss:Type="Number">2.030000</Data></Cell>
<Cell><Data ss:Type="Number">2.670000</Data></Cell>
<Cell><Data ss:Type="Number">2.460000</Data></Cell>
<Cell><Data ss:Type="Number">19.200001</Data></Cell>
<Cell><Data ss:Type="Number">0.000000</Data></Cell>
<Cell><Data ss:Type="Number">0.000000</Data></Cell>
<Cell><Data ss:Type="Number">1.000000</Data></Cell>
<Cell><Data ss:Type="Number">0.000000</Data></Cell>
<Cell><Data ss:Type="Number">0.000000</Data></Cell>
<Cell><Data ss:Type="Number">0.000000</Data></Cell>
<Cell><Data ss:Type="Number">0.000000</Data></Cell>
<Cell><Data ss:Type="Number">0.000000</Data></Cell>
<Cell><Data ss:Type="Number">0.315843</Data></Cell>
</Row>
<Row>
<Cell><Data ss:Type="Number">3217</Data></Cell>
<Cell><Data ss:Type="Number">16</Data></Cell>
<Cell><Data ss:Type="Number">1</Data></Cell>
<Cell><Data ss:Type="Number">4.430000</Data></Cell>
<Cell><Data ss:Type="Number">7.190000</Data></Cell>
<Cell></Cell>
<Cell></Cell>
<Cell><Data ss:Type="Number">2221643.000000</Data></Cell>
<Cell><Data ss:Type="Number">655.219971</Data></Cell>
<Cell><Data ss:Type="Number">2.209000</Data></Cell>
<Cell><Data ss:Type="Number">0.037920</Data></Cell>
<Cell><Data ss:Type="Number">0</Data></Cell>
<Cell><Data ss:Type="Number">0</Data></Cell>
<Cell><Data ss:Type="Number">0</Data></Cell>
<Cell><Data ss:Type="Number">0</Data></Cell>
<Cell><Data ss:Type="Number">1</Data></Cell>
<Cell><Data ss:Type="Number">0</Data></Cell>
<Cell><Data ss:Type="Number">0</Data></Cell>
<Cell><Data ss:Type="Number">0</Data></Cell>
<Cell><Data ss:Type="Number">0</Data></Cell>
<Cell><Data ss:Type="Number">0</Data></Cell>
<Cell></Cell>
<Cell></Cell>
<Cell></Cell>
<Cell></Cell>
<Cell></Cell>
<Cell><Data ss:Type="Number">0</Data></Cell>
<Cell><Data ss:Type="Number">0</Data></Cell>
<Cell><Data ss:Type="Number">0</Data></Cell>
<Cell><Data ss:Type="Number">1</Data></Cell>
<Cell><Data ss:Type="Number">0</Data></Cell>
<Cell><Data ss:Type="Number">0</Data></Cell>
<Cell><Data ss:Type="Number">0</Data></Cell>
<Cell><Data ss:Type="Number">0</Data></Cell>
<Cell><Data ss:Type="Number">0.840000</Data></Cell>
<Cell><Data ss:Type="Number">4.400000</Data></Cell>
<Cell><Data ss:Type="Number">36</Data></Cell>
<Cell><Data ss:Type="Number">35</Data></Cell>
<Cell><Data ss:Type="Number">0.500000</Data></Cell>
<Cell><Data ss:Type="Number">106</Data></Cell>
<Cell><Data ss:Type="Number">5.040000</Data></Cell>
<Cell><Data ss:Type="Number">13.000000</Data></Cell>
<Cell><Data ss:Type="Number">238</Data></Cell>
<Cell><Data ss:Type="Number">401</Data></Cell>
<Cell><Data ss:Type="Number">21</Data></Cell>
<Cell><Data ss:Type="Number">1182</Data></Cell>
<Cell><Data ss:Type="Number">62</Data></Cell>
<Cell></Cell>
<Cell></Cell>
<Cell></Cell>
<Cell></Cell>
<Cell></Cell>
<Cell><Data ss:Type="Number">0</Data></Cell>
<Cell><Data ss:Type="Number">0.100000</Data></Cell>
<Cell></Cell>
<Cell></Cell>
<Cell></Cell>
<Cell></Cell>
<Cell></Cell>
<Cell></Cell>
<Cell></Cell>
<Cell></Cell>
<Cell></Cell>
<Cell></Cell>
<Cell></Cell>
<Cell></Cell>
<Cell></Cell>
<Cell></Cell>
<Cell></Cell>
<Cell><Data ss:Type="Number">0.000000</Data></Cell>
<Cell><Data ss:Type="Number">0.000000</Data></Cell>
<Cell><Data ss:Type="Number">0.000000</Data></Cell>
<Cell><Data ss:Type="Number">1.000000</Data></Cell>
<Cell><Data ss:Type="Number">0.000000</Data></Cell>
<Cell><Data ss:Type="Number">0.000000</Data></Cell>
<Cell><Data ss:Type="Number">0.000000</Data></Cell>
<Cell><Data ss:Type="Number">0.000000</Data></Cell>
<Cell><Data ss:Type="Number">0.339256</Data></Cell>
</Row>
<Row>
<Cell><Data ss:Type="Number">3217</Data></Cell>
<Cell><Data ss:Type="Number">20</Data></Cell>
<Cell><Data ss:Type="Number">1</Data></Cell>
<Cell></Cell>
<Cell></Cell>
<Cell></Cell>
<Cell></Cell>
<Cell><Data ss:Type="Number">2002243.000000</Data></Cell>
<Cell><Data ss:Type="Number">919.080017</Data></Cell>
<Cell><Data ss:Type="Number">1.387000</Data></Cell>
<Cell><Data ss:Type="Number">0.042860</Data></Cell>
<Cell><Data ss:Type="Number">0</Data></Cell>
<Cell><Data ss:Type="Number">0</Data></Cell>
<Cell><Data ss:Type="Number">0</Data></Cell>
<Cell><Data ss:Type="Number">0</Data></Cell>
<Cell><Data ss:Type="Number">0</Data></Cell>
<Cell><Data ss:Type="Number">1</Data></Cell>
<Cell><Data ss:Type="Number">0</Data></Cell>
<Cell><Data ss:Type="Number">0</Data></Cell>
<Cell><Data ss:Type="Number">0</Data></Cell>
<Cell><Data ss:Type="Number">0</Data></Cell>
<Cell></Cell>
<Cell></Cell>
<Cell></Cell>
<Cell></Cell>
<Cell></Cell>
<Cell><Data ss:Type="Number">0</Data></Cell>
<Cell><Data ss:Type="Number">0</Data></Cell>
<Cell><Data ss:Type="Number">0</Data></Cell>
<Cell><Data ss:Type="Number">0</Data></Cell>
<Cell><Data ss:Type="Number">1</Data></Cell>
<Cell><Data ss:Type="Number">0</Data></Cell>
<Cell><Data ss:Type="Number">0</Data></Cell>
<Cell><Data ss:Type="Number">0</Data></Cell>
<Cell><Data ss:Type="Number">0.830000</Data></Cell>
<Cell><Data ss:Type="Number">4.400000</Data></Cell>
<Cell><Data ss:Type="Number">31</Data></Cell>
<Cell><Data ss:Type="Number">25</Data></Cell>
<Cell><Data ss:Type="Number">0.400000</Data></Cell>
<Cell><Data ss:Type="Number">115</Data></Cell>
<Cell><Data ss:Type="Number">4.900000</Data></Cell>
<Cell><Data ss:Type="Number">12.700000</Data></Cell>
<Cell><Data ss:Type="Number">249</Data></Cell>
<Cell><Data ss:Type="Number">343</Data></Cell>
<Cell><Data ss:Type="Number">21</Data></Cell>
<Cell><Data ss:Type="Number">998</Data></Cell>
<Cell><Data ss:Type="Number">60</Data></Cell>
<Cell></Cell>
<Cell></Cell>
<Cell></Cell>
<Cell></Cell>
<Cell></Cell>
<Cell><Data ss:Type="Number">0</Data></Cell>
<Cell></Cell>
<Cell></Cell>
<Cell></Cell>
<Cell></Cell>
<Cell></Cell>
<Cell></Cell>
<Cell></Cell>
<Cell></Cell>
<Cell></Cell>
<Cell></Cell>
<Cell></Cell>
<Cell></Cell>
<Cell></Cell>
<Cell></Cell>
<Cell></Cell>
<Cell></Cell>
<Cell><Data ss:Type="Number">0.000000</Data></Cell>
<Cell><Data ss:Type="Number">0.000000</Data></Cell>
<Cell><Data ss:Type="Number">0.000000</Data></Cell>
<Cell><Data ss:Type="Number">0.000000</Data></Cell>
<Cell><Data ss:Type="Number">1.000000</Data></Cell>
<Cell><Data ss:Type="Number">0.000000</Data></Cell>
<Cell><Data ss:Type="Number">0.000000</Data></Cell>
<Cell><Data ss:Type="Number">0.000000</Data></Cell>
<Cell><Data ss:Type="Number">0.343687</Data></Cell>
</Row>
<Row>
<Cell><Data ss:Type="Number">3217</Data></Cell>
<Cell><Data ss:Type="Number">22</Data></Cell>
<Cell><Data ss:Type="Number">1</Data></Cell>
<Cell><Data ss:Type="Number">3.230000</Data></Cell>
<Cell><Data ss:Type="Number">7.790000</Data></Cell>
<Cell><Data ss:Type="Number">7.700000</Data></Cell>
<Cell><Data ss:Type="Number">14.900000</Data></Cell>
<Cell></Cell>
<Cell></Cell>
<Cell></Cell>
<Cell></Cell>
<Cell><Data ss:Type="Number">0</Data></Cell>
<Cell><Data ss:Type="Number">0</Data></Cell>
<Cell><Data ss:Type="Number">0</Data></Cell>
<Cell><Data ss:Type="Number">0</Data></Cell>
<Cell><Data ss:Type="Number">0</Data></Cell>
<Cell><Data ss:Type="Number">0</Data></Cell>
<Cell><Data ss:Type="Number">0</Data></Cell>
<Cell><Data ss:Type="Number">0</Data></Cell>
<Cell><Data ss:Type="Number">0</Data></Cell>
<Cell><Data ss:Type="Number">1</Data></Cell>
<Cell></Cell>
<Cell></Cell>
<Cell></Cell>
<Cell></Cell>
<Cell></Cell>
<Cell><Data ss:Type="Number">0</Data></Cell>
<Cell><Data ss:Type="Number">0</Data></Cell>
<Cell><Data ss:Type="Number">0</Data></Cell>
<Cell><Data ss:Type="Number">0</Data></Cell>
<Cell><Data ss:Type="Number">0</Data></Cell>
<Cell><Data ss:Type="Number">0</Data></Cell>
<Cell><Data ss:Type="Number">0</Data></Cell>
<Cell><Data ss:Type="Number">1</Data></Cell>
<Cell></Cell>
<Cell></Cell>
<Cell></Cell>
<Cell></Cell>
<Cell></Cell>
<Cell></Cell>
<Cell></Cell>
<Cell></Cell>
<Cell></Cell>
<Cell></Cell>
<Cell></Cell>
<Cell></Cell>
<Cell></Cell>
<Cell></Cell>
<Cell></Cell>
<Cell></Cell>
<Cell></Cell>
<Cell></Cell>
<Cell><Data ss:Type="Number">0</Data></Cell>
<Cell></Cell>
<Cell><Data ss:Type="Number">90.099998</Data></Cell>
<Cell><Data ss:Type="Number">33.400002</Data></Cell>
<Cell><Data ss:Type="Number">30.299999</Data></Cell>
<Cell></Cell>
<Cell></Cell>
<Cell></Cell>
<Cell></Cell>
<Cell></Cell>
<Cell></Cell>
<Cell></Cell>
<Cell></Cell>
<Cell></Cell>
<Cell></Cell>
<Cell></Cell>
<Cell></Cell>
<Cell><Data ss:Type="Number">0.000000</Data></Cell>
<Cell><Data ss:Type="Number">0.000000</Data></Cell>
<Cell><Data ss:Type="Number">0.000000</Data></Cell>
<Cell><Data ss:Type="Number">0.000000</Data></Cell>
<Cell><Data ss:Type="Number">0.000000</Data></Cell>
<Cell><Data ss:Type="Number">0.000000</Data></Cell>
<Cell><Data ss:Type="Number">0.000000</Data></Cell>
<Cell><Data ss:Type="Number">1.000000</Data></Cell>
<Cell></Cell>
</Row>
<Row>
<Cell><Data ss:Type="Number">3217</Data></Cell>
<Cell><Data ss:Type="Number">24</Data></Cell>
<Cell><Data ss:Type="Number">1</Data></Cell>
<Cell><Data ss:Type="Number">2.960000</Data></Cell>
<Cell><Data ss:Type="Number">16.400000</Data></Cell>
<Cell></Cell>
<Cell></Cell>
<Cell><Data ss:Type="Number">1530399.000000</Data></Cell>
<Cell><Data ss:Type="Number">883.710022</Data></Cell>
<Cell><Data ss:Type="Number">1.549000</Data></Cell>
<Cell><Data ss:Type="Number">0.037840</Data></Cell>
<Cell><Data ss:Type="Number">0</Data></Cell>
<Cell><Data ss:Type="Number">0</Data></Cell>
<Cell><Data ss:Type="Number">0</Data></Cell>
<Cell><Data ss:Type="Number">0</Data></Cell>
<Cell><Data ss:Type="Number">0</Data></Cell>
<Cell><Data ss:Type="Number">0</Data></Cell>
<Cell><Data ss:Type="Number">1</Data></Cell>
<Cell><Data ss:Type="Number">0</Data></Cell>
<Cell><Data ss:Type="Number">0</Data></Cell>
<Cell><Data ss:Type="Number">0</Data></Cell>
<Cell></Cell>
<Cell></Cell>
<Cell></Cell>
<Cell></Cell>
<Cell></Cell>
<Cell><Data ss:Type="Number">0</Data></Cell>
<Cell><Data ss:Type="Number">0</Data></Cell>
<Cell><Data ss:Type="Number">0</Data></Cell>
<Cell><Data ss:Type="Number">0</Data></Cell>
<Cell><Data ss:Type="Number">0</Data></Cell>
<Cell><Data ss:Type="Number">1</Data></Cell>
<Cell><Data ss:Type="Number">0</Data></Cell>
<Cell><Data ss:Type="Number">0</Data></Cell>
<Cell><Data ss:Type="Number">0.790000</Data></Cell>
<Cell><Data ss:Type="Number">4.300000</Data></Cell>
<Cell><Data ss:Type="Number">41</Data></Cell>
<Cell><Data ss:Type="Number">38</Data></Cell>
<Cell><Data ss:Type="Number">0.300000</Data></Cell>
<Cell><Data ss:Type="Number">118</Data></Cell>
<Cell><Data ss:Type="Number">3.000000</Data></Cell>
<Cell><Data ss:Type="Number">12.100000</Data></Cell>
<Cell><Data ss:Type="Number">267</Data></Cell>
<Cell><Data ss:Type="Number">344</Data></Cell>
<Cell><Data ss:Type="Number">22</Data></Cell>
<Cell><Data ss:Type="Number">954</Data></Cell>
<Cell><Data ss:Type="Number">60</Data></Cell>
<Cell><Data ss:Type="Number">3.880000</Data></Cell>
<Cell><Data ss:Type="Number">5.930000</Data></Cell>
<Cell><Data ss:Type="Number">152.399994</Data></Cell>
<Cell><Data ss:Type="Number">28.555058</Data></Cell>
<Cell><Data ss:Type="Number">265.752930</Data></Cell>
<Cell><Data ss:Type="Number">0</Data></Cell>
<Cell><Data ss:Type="Number">0.146648</Data></Cell>
<Cell></Cell>
<Cell></Cell>
<Cell></Cell>
<Cell><Data ss:Type="Number">0.011500</Data></Cell>
<Cell><Data ss:Type="Number">0.040200</Data></Cell>
<Cell><Data ss:Type="Number">0.519000</Data></Cell>
<Cell><Data ss:Type="Number">0.071700</Data></Cell>
<Cell><Data ss:Type="Number">0.224000</Data></Cell>
<Cell><Data ss:Type="Number">0.011500</Data></Cell>
<Cell><Data ss:Type="Number">20.799999</Data></Cell>
<Cell><Data ss:Type="Number">34.700001</Data></Cell>
<Cell><Data ss:Type="Number">1.430000</Data></Cell>
<Cell><Data ss:Type="Number">1.440000</Data></Cell>
<Cell><Data ss:Type="Number">0.802000</Data></Cell>
<Cell><Data ss:Type="Number">8.910000</Data></Cell>
<Cell><Data ss:Type="Number">0.000000</Data></Cell>
<Cell><Data ss:Type="Number">0.000000</Data></Cell>
<Cell><Data ss:Type="Number">0.000000</Data></Cell>
<Cell><Data ss:Type="Number">0.000000</Data></Cell>
<Cell><Data ss:Type="Number">0.000000</Data></Cell>
<Cell><Data ss:Type="Number">1.000000</Data></Cell>
<Cell><Data ss:Type="Number">0.000000</Data></Cell>
<Cell><Data ss:Type="Number">0.000000</Data></Cell>
<Cell><Data ss:Type="Number">0.360587</Data></Cell>
</Row>
<Row>
<Cell><Data ss:Type="Number">3245</Data></Cell>
<Cell><Data ss:Type="Number">-2</Data></Cell>
<Cell><Data ss:Type="Number">0</Data></Cell>
<Cell><Data ss:Type="Number">2.620000</Data></Cell>
<Cell><Data ss:Type="Number">15.800000</Data></Cell>
<Cell><Data ss:Type="Number">1.690000</Data></Cell>
<Cell><Data ss:Type="Number">31.000000</Data></Cell>
<Cell></Cell>
<Cell></Cell>
<Cell></Cell>
<Cell></Cell>
<Cell><Data ss:Type="Number">0</Data></Cell>
<Cell><Data ss:Type="Number">0</Data></Cell>
<Cell><Data ss:Type="Number">0</Data></Cell>
<Cell><Data ss:Type="Number">0</Data></Cell>
<Cell><Data ss:Type="Number">0</Data></Cell>
<Cell><Data ss:Type="Number">0</Data></Cell>
<Cell><Data ss:Type="Number">0</Data></Cell>
<Cell><Data ss:Type="Number">1</Data></Cell>
<Cell><Data ss:Type="Number">0</Data></Cell>
<Cell><Data ss:Type="Number">0</Data></Cell>
<Cell></Cell>
<Cell></Cell>
<Cell></Cell>
<Cell></Cell>
<Cell></Cell>
<Cell><Data ss:Type="Number">0</Data></Cell>
<Cell><Data ss:Type="Number">0</Data></Cell>
<Cell><Data ss:Type="Number">0</Data></Cell>
<Cell><Data ss:Type="Number">0</Data></Cell>
<Cell><Data ss:Type="Number">0</Data></Cell>
<Cell><Data ss:Type="Number">0</Data></Cell>
<Cell><Data ss:Type="Number">0</Data></Cell>
<Cell><Data ss:Type="Number">0</Data></Cell>
<Cell></Cell>
<Cell></Cell>
<Cell></Cell>
<Cell></Cell>
<Cell></Cell>
<Cell></Cell>
<Cell></Cell>
<Cell></Cell>
<Cell></Cell>
<Cell></Cell>
<Cell></Cell>
<Cell></Cell>
<Cell></Cell>
<Cell></Cell>
<Cell></Cell>
<Cell></Cell>
<Cell></Cell>
<Cell></Cell>
<Cell><Data ss:Type="Number">0</Data></Cell>
<Cell></Cell>
<Cell><Data ss:Type="Number">90.699997</Data></Cell>
<Cell><Data ss:Type="Number">15.600000</Data></Cell>
<Cell><Data ss:Type="Number">53.200001</Data></Cell>
<Cell></Cell>
<Cell></Cell>
<Cell></Cell>
<Cell></Cell>
<Cell></Cell>
<Cell></Cell>
<Cell></Cell>
<Cell></Cell>
<Cell></Cell>
<Cell></Cell>
<Cell></Cell>
<Cell></Cell>
<Cell><Data ss:Type="Number">0.000000</Data></Cell>
<Cell><Data ss:Type="Number">0.000000</Data></Cell>
<Cell><Data ss:Type="Number">0.000000</Data></Cell>
<Cell><Data ss:Type="Number">0.000000</Data></Cell>
<Cell><Data ss:Type="Number">0.000000</Data></Cell>
<Cell><Data ss:Type="Number">0.000000</Data></Cell>
<Cell><Data ss:Type="Number">0.000000</Data></Cell>
<Cell><Data ss:Type="Number">0.000000</Data></Cell>
<Cell></Cell>
</Row>
<Row>
<Cell><Data ss:Type="Number">3245</Data></Cell>
<Cell><Data ss:Type="Number">0</Data></Cell>
<Cell><Data ss:Type="Number">0</Data></Cell>
<Cell><Data ss:Type="Number">4.090000</Data></Cell>
<Cell><Data ss:Type="Number">15.000000</Data></Cell>
<Cell></Cell>
<Cell></Cell>
<Cell><Data ss:Type="Number">1450018.000000</Data></Cell>
<Cell><Data ss:Type="Number">370.489990</Data></Cell>
<Cell><Data ss:Type="Number">1.754000</Data></Cell>
<Cell><Data ss:Type="Number">0.026470</Data></Cell>
<Cell><Data ss:Type="Number">1</Data></Cell>
<Cell><Data ss:Type="Number">0</Data></Cell>
<Cell><Data ss:Type="Number">0</Data></Cell>
<Cell><Data ss:Type="Number">0</Data></Cell>
<Cell><Data ss:Type="Number">0</Data></Cell>
<Cell><Data ss:Type="Number">0</Data></Cell>
<Cell><Data ss:Type="Number">0</Data></Cell>
<Cell><Data ss:Type="Number">0</Data></Cell>
<Cell><Data ss:Type="Number">0</Data></Cell>
<Cell><Data ss:Type="Number">0</Data></Cell>
<Cell></Cell>
<Cell></Cell>
<Cell></Cell>
<Cell></Cell>
<Cell></Cell>
<Cell><Data ss:Type="Number">0</Data></Cell>
<Cell><Data ss:Type="Number">0</Data></Cell>
<Cell><Data ss:Type="Number">0</Data></Cell>
<Cell><Data ss:Type="Number">0</Data></Cell>
<Cell><Data ss:Type="Number">0</Data></Cell>
<Cell><Data ss:Type="Number">0</Data></Cell>
<Cell><Data ss:Type="Number">0</Data></Cell>
<Cell><Data ss:Type="Number">0</Data></Cell>
<Cell><Data ss:Type="Number">1.200000</Data></Cell>
<Cell><Data ss:Type="Number">4.200000</Data></Cell>
<Cell><Data ss:Type="Number">71</Data></Cell>
<Cell><Data ss:Type="Number">63</Data></Cell>
<Cell><Data ss:Type="Number">3.600000</Data></Cell>
<Cell><Data ss:Type="Number">53</Data></Cell>
<Cell><Data ss:Type="Number">1.700000</Data></Cell>
<Cell><Data ss:Type="Number">15.900000</Data></Cell>
<Cell><Data ss:Type="Number">224</Data></Cell>
<Cell><Data ss:Type="Number">205</Data></Cell>
<Cell><Data ss:Type="Number">22</Data></Cell>
<Cell><Data ss:Type="Number">310</Data></Cell>
<Cell><Data ss:Type="Number">33</Data></Cell>
<Cell><Data ss:Type="Number">4.660000</Data></Cell>
<Cell><Data ss:Type="Number">7.080000</Data></Cell>
<Cell><Data ss:Type="Number">105.300003</Data></Cell>
<Cell><Data ss:Type="Number">30.809206</Data></Cell>
<Cell><Data ss:Type="Number">40.445366</Data></Cell>
<Cell><Data ss:Type="Number">0</Data></Cell>
<Cell><Data ss:Type="Number">0.369571</Data></Cell>
<Cell></Cell>
<Cell></Cell>
<Cell></Cell>
<Cell><Data ss:Type="Number">0.166000</Data></Cell>
<Cell><Data ss:Type="Number">0.075900</Data></Cell>
<Cell><Data ss:Type="Number">0.399000</Data></Cell>
<Cell><Data ss:Type="Number">0.083000</Data></Cell>
<Cell><Data ss:Type="Number">0.140000</Data></Cell>
<Cell><Data ss:Type="Number">0.009490</Data></Cell>
<Cell><Data ss:Type="Number">38.700001</Data></Cell>
<Cell><Data ss:Type="Number">60.799999</Data></Cell>
<Cell><Data ss:Type="Number">2.210000</Data></Cell>
<Cell><Data ss:Type="Number">1.250000</Data></Cell>
<Cell><Data ss:Type="Number">2.510000</Data></Cell>
<Cell><Data ss:Type="Number">60.900002</Data></Cell>
<Cell><Data ss:Type="Number">0.000000</Data></Cell>
<Cell><Data ss:Type="Number">0.000000</Data></Cell>
<Cell><Data ss:Type="Number">0.000000</Data></Cell>
<Cell><Data ss:Type="Number">0.000000</Data></Cell>
<Cell><Data ss:Type="Number">0.000000</Data></Cell>
<Cell><Data ss:Type="Number">0.000000</Data></Cell>
<Cell><Data ss:Type="Number">0.000000</Data></Cell>
<Cell><Data ss:Type="Number">0.000000</Data></Cell>
<Cell><Data ss:Type="Number">0.661290</Data></Cell>
</Row>
<Row>
<Cell><Data ss:Type="Number">3245</Data></Cell>
<Cell><Data ss:Type="Number">4</Data></Cell>
<Cell><Data ss:Type="Number">0</Data></Cell>
<Cell><Data ss:Type="Number">4.410000</Data></Cell>
<Cell><Data ss:Type="Number">26.400000</Data></Cell>
<Cell></Cell>
<Cell></Cell>
<Cell><Data ss:Type="Number">1670979.000000</Data></Cell>
<Cell><Data ss:Type="Number">347.790009</Data></Cell>
<Cell><Data ss:Type="Number">1.753000</Data></Cell>
<Cell><Data ss:Type="Number">0.030590</Data></Cell>
<Cell><Data ss:Type="Number">0</Data></Cell>
<Cell><Data ss:Type="Number">1</Data></Cell>
<Cell><Data ss:Type="Number">0</Data></Cell>
<Cell><Data ss:Type="Number">0</Data></Cell>
<Cell><Data ss:Type="Number">0</Data></Cell>
<Cell><Data ss:Type="Number">0</Data></Cell>
<Cell><Data ss:Type="Number">0</Data></Cell>
<Cell><Data ss:Type="Number">0</Data></Cell>
<Cell><Data ss:Type="Number">0</Data></Cell>
<Cell><Data ss:Type="Number">0</Data></Cell>
<Cell></Cell>
<Cell></Cell>
<Cell></Cell>
<Cell></Cell>
<Cell></Cell>
<Cell><Data ss:Type="Number">0</Data></Cell>
<Cell><Data ss:Type="Number">0</Data></Cell>
<Cell><Data ss:Type="Number">0</Data></Cell>
<Cell><Data ss:Type="Number">0</Data></Cell>
<Cell><Data ss:Type="Number">0</Data></Cell>
<Cell><Data ss:Type="Number">0</Data></Cell>
<Cell><Data ss:Type="Number">0</Data></Cell>
<Cell><Data ss:Type="Number">0</Data></Cell>
<Cell><Data ss:Type="Number">1.310000</Data></Cell>
<Cell><Data ss:Type="Number">4.100000</Data></Cell>
<Cell><Data ss:Type="Number">68</Data></Cell>
<Cell><Data ss:Type="Number">49</Data></Cell>
<Cell><Data ss:Type="Number">0.700000</Data></Cell>
<Cell><Data ss:Type="Number">62</Data></Cell>
<Cell><Data ss:Type="Number">1.940000</Data></Cell>
<Cell><Data ss:Type="Number">16.500000</Data></Cell>
<Cell><Data ss:Type="Number">224</Data></Cell>
<Cell><Data ss:Type="Number">210</Data></Cell>
<Cell><Data ss:Type="Number">16</Data></Cell>
<Cell><Data ss:Type="Number">438</Data></Cell>
<Cell><Data ss:Type="Number">34</Data></Cell>
<Cell></Cell>
<Cell></Cell>
<Cell></Cell>
<Cell></Cell>
<Cell></Cell>
<Cell><Data ss:Type="Number">0</Data></Cell>
<Cell><Data ss:Type="Number">0.139316</Data></Cell>
<Cell></Cell>
<Cell></Cell>
<Cell></Cell>
<Cell></Cell>
<Cell></Cell>
<Cell></Cell>
<Cell></Cell>
<Cell></Cell>
<Cell></Cell>
<Cell></Cell>
<Cell></Cell>
<Cell></Cell>
<Cell></Cell>
<Cell></Cell>
<Cell></Cell>
<Cell><Data ss:Type="Number">0.000000</Data></Cell>
<Cell><Data ss:Type="Number">0.000000</Data></Cell>
<Cell><Data ss:Type="Number">0.000000</Data></Cell>
<Cell><Data ss:Type="Number">0.000000</Data></Cell>
<Cell><Data ss:Type="Number">0.000000</Data></Cell>
<Cell><Data ss:Type="Number">0.000000</Data></Cell>
<Cell><Data ss:Type="Number">0.000000</Data></Cell>
<Cell><Data ss:Type="Number">0.000000</Data></Cell>
<Cell><Data ss:Type="Number">0.479452</Data></Cell>
</Row>
<Row>
<Cell><Data ss:Type="Number">3245</Data></Cell>
<Cell><Data ss:Type="Number">8</Data></Cell>
<Cell><Data ss:Type="Number">0</Data></Cell>
<Cell></Cell>
<Cell></Cell>
<Cell></Cell>
<Cell></Cell>
<Cell><Data ss:Type="Number">1528714.000000</Data></Cell>
<Cell><Data ss:Type="Number">351.149994</Data></Cell>
<Cell><Data ss:Type="Number">1.595000</Data></Cell>
<Cell><Data ss:Type="Number">0.037360</Data></Cell>
<Cell><Data ss:Type="Number">0</Data></Cell>
<Cell><Data ss:Type="Number">0</Data></Cell>
<Cell><Data ss:Type="Number">1</Data></Cell>
<Cell><Data ss:Type="Number">0</Data></Cell>
<Cell><Data ss:Type="Number">0</Data></Cell>
<Cell><Data ss:Type="Number">0</Data></Cell>
<Cell><Data ss:Type="Number">0</Data></Cell>
<Cell><Data ss:Type="Number">0</Data></Cell>
<Cell><Data ss:Type="Number">0</Data></Cell>
<Cell><Data ss:Type="Number">0</Data></Cell>
<Cell></Cell>
<Cell></Cell>
<Cell></Cell>
<Cell></Cell>
<Cell></Cell>
<Cell><Data ss:Type="Number">0</Data></Cell>
<Cell><Data ss:Type="Number">0</Data></Cell>
<Cell><Data ss:Type="Number">0</Data></Cell>
<Cell><Data ss:Type="Number">0</Data></Cell>
<Cell><Data ss:Type="Number">0</Data></Cell>
<Cell><Data ss:Type="Number">0</Data></Cell>
<Cell><Data ss:Type="Number">0</Data></Cell>
<Cell><Data ss:Type="Number">0</Data></Cell>
<Cell><Data ss:Type="Number">1.300000</Data></Cell>
<Cell><Data ss:Type="Number">4.200000</Data></Cell>
<Cell><Data ss:Type="Number">62</Data></Cell>
<Cell><Data ss:Type="Number">52</Data></Cell>
<Cell><Data ss:Type="Number">1.600000</Data></Cell>
<Cell><Data ss:Type="Number">64</Data></Cell>
<Cell><Data ss:Type="Number">1.540000</Data></Cell>
<Cell><Data ss:Type="Number">15.700000</Data></Cell>
<Cell><Data ss:Type="Number">214</Data></Cell>
<Cell><Data ss:Type="Number">208</Data></Cell>
<Cell><Data ss:Type="Number">20</Data></Cell>
<Cell><Data ss:Type="Number">371</Data></Cell>
<Cell><Data ss:Type="Number">36</Data></Cell>
<Cell></Cell>
<Cell></Cell>
<Cell></Cell>
<Cell></Cell>
<Cell></Cell>
<Cell><Data ss:Type="Number">0</Data></Cell>
<Cell></Cell>
<Cell></Cell>
<Cell></Cell>
<Cell></Cell>
<Cell></Cell>
<Cell></Cell>
<Cell></Cell>
<Cell></Cell>
<Cell></Cell>
<Cell></Cell>
<Cell></Cell>
<Cell></Cell>
<Cell></Cell>
<Cell></Cell>
<Cell></Cell>
<Cell></Cell>
<Cell><Data ss:Type="Number">0.000000</Data></Cell>
<Cell><Data ss:Type="Number">0.000000</Data></Cell>
<Cell><Data ss:Type="Number">0.000000</Data></Cell>
<Cell><Data ss:Type="Number">0.000000</Data></Cell>
<Cell><Data ss:Type="Number">0.000000</Data></Cell>
<Cell><Data ss:Type="Number">0.000000</Data></Cell>
<Cell><Data ss:Type="Number">0.000000</Data></Cell>
<Cell><Data ss:Type="Number">0.000000</Data></Cell>
<Cell><Data ss:Type="Number">0.560647</Data></Cell>
</Row>
<Row>
<Cell><Data ss:Type="Number">3245</Data></Cell>
<Cell><Data ss:Type="Number">10</Data></Cell>
<Cell><Data ss:Type="Number">0</Data></Cell>
<Cell><Data ss:Type="Number">3.740000</Data></Cell>
<Cell><Data ss:Type="Number">13.300000</Data></Cell>
<Cell><Data ss:Type="Number">7.840000</Data></Cell>
<Cell><Data ss:Type="Number">38.599998</Data></Cell>
<Cell></Cell>
<Cell></Cell>
<Cell></Cell>
<Cell></Cell>
<Cell><Data ss:Type="Number">0</Data></Cell>
<Cell><Data ss:Type="Number">0</Data></Cell>
<Cell><Data ss:Type="Number">0</Data></Cell>
<Cell><Data ss:Type="Number">0</Data></Cell>
<Cell><Data ss:Type="Number">0</Data></Cell>
<Cell><Data ss:Type="Number">0</Data></Cell>
<Cell><Data ss:Type="Number">0</Data></Cell>
<Cell><Data ss:Type="Number">0</Data></Cell>
<Cell><Data ss:Type="Number">1</Data></Cell>
<Cell><Data ss:Type="Number">0</Data></Cell>
<Cell></Cell>
<Cell></Cell>
<Cell></Cell>
<Cell></Cell>
<Cell><Data ss:Type="Number">0</Data></Cell>
<Cell><Data ss:Type="Number">0</Data></Cell>
<Cell><Data ss:Type="Number">0</Data></Cell>
<Cell><Data ss:Type="Number">0</Data></Cell>
<Cell><Data ss:Type="Number">0</Data></Cell>
<Cell><Data ss:Type="Number">0</Data></Cell>
<Cell><Data ss:Type="Number">0</Data></Cell>
<Cell><Data ss:Type="Number">0</Data></Cell>
<Cell><Data ss:Type="Number">0</Data></Cell>
<Cell></Cell>
<Cell></Cell>
<Cell></Cell>
<Cell></Cell>
<Cell></Cell>
<Cell></Cell>
<Cell></Cell>
<Cell></Cell>
<Cell></Cell>
<Cell></Cell>
<Cell></Cell>
<Cell></Cell>
<Cell></Cell>
<Cell></Cell>
<Cell></Cell>
<Cell></Cell>
<Cell></Cell>
<Cell></Cell>
<Cell><Data ss:Type="Number">0</Data></Cell>
<Cell></Cell>
<Cell><Data ss:Type="Number">93.900002</Data></Cell>
<Cell><Data ss:Type="Number">14.600000</Data></Cell>
<Cell><Data ss:Type="Number">39.299999</Data></Cell>
<Cell></Cell>
<Cell></Cell>
<Cell></Cell>
<Cell></Cell>
<Cell></Cell>
<Cell></Cell>
<Cell></Cell>
<Cell></Cell>
<Cell></Cell>
<Cell></Cell>
<Cell></Cell>
<Cell></Cell>
<Cell><Data ss:Type="Number">0.000000</Data></Cell>
<Cell><Data ss:Type="Number">0.000000</Data></Cell>
<Cell><Data ss:Type="Number">0.000000</Data></Cell>
<Cell><Data ss:Type="Number">0.000000</Data></Cell>
<Cell><Data ss:Type="Number">0.000000</Data></Cell>
<Cell><Data ss:Type="Number">0.000000</Data></Cell>
<Cell><Data ss:Type="Number">0.000000</Data></Cell>
<Cell><Data ss:Type="Number">0.000000</Data></Cell>
<Cell></Cell>
</Row>
<Row>
<Cell><Data ss:Type="Number">3245</Data></Cell>
<Cell><Data ss:Type="Number">12</Data></Cell>
<Cell><Data ss:Type="Number">0</Data></Cell>
<Cell><Data ss:Type="Number">4.370000</Data></Cell>
<Cell><Data ss:Type="Number">8.900000</Data></Cell>
<Cell></Cell>
<Cell></Cell>
<Cell><Data ss:Type="Number">2045372.000000</Data></Cell>
<Cell><Data ss:Type="Number">505.190002</Data></Cell>
<Cell><Data ss:Type="Number">4.247000</Data></Cell>
<Cell><Data ss:Type="Number">0.034490</Data></Cell>
<Cell><Data ss:Type="Number">0</Data></Cell>
<Cell><Data ss:Type="Number">0</Data></Cell>
<Cell><Data ss:Type="Number">0</Data></Cell>
<Cell><Data ss:Type="Number">1</Data></Cell>
<Cell><Data ss:Type="Number">0</Data></Cell>
<Cell><Data ss:Type="Number">0</Data></Cell>
<Cell><Data ss:Type="Number">0</Data></Cell>
<Cell><Data ss:Type="Number">0</Data></Cell>
<Cell><Data ss:Type="Number">0</Data></Cell>
<Cell><Data ss:Type="Number">0</Data></Cell>
<Cell><Data ss:Type="Number">0</Data></Cell>
<Cell><Data ss:Type="Number">0</Data></Cell>
<Cell><Data ss:Type="Number">0</Data></Cell>
<Cell><Data ss:Type="Number">0</Data></Cell>
<Cell></Cell>
<Cell><Data ss:Type="Number">0</Data></Cell>
<Cell><Data ss:Type="Number">0</Data></Cell>
<Cell><Data ss:Type="Number">0</Data></Cell>
<Cell><Data ss:Type="Number">0</Data></Cell>
<Cell><Data ss:Type="Number">0</Data></Cell>
<Cell><Data ss:Type="Number">0</Data></Cell>
<Cell><Data ss:Type="Number">0</Data></Cell>
<Cell><Data ss:Type="Number">0</Data></Cell>
<Cell><Data ss:Type="Number">1.210000</Data></Cell>
<Cell><Data ss:Type="Number">4.000000</Data></Cell>
<Cell><Data ss:Type="Number">86</Data></Cell>
<Cell><Data ss:Type="Number">59</Data></Cell>
<Cell><Data ss:Type="Number">2.600000</Data></Cell>
<Cell><Data ss:Type="Number">66</Data></Cell>
<Cell><Data ss:Type="Number">2.220000</Data></Cell>
<Cell><Data ss:Type="Number">15.500000</Data></Cell>
<Cell><Data ss:Type="Number">215</Data></Cell>
<Cell><Data ss:Type="Number">175</Data></Cell>
<Cell><Data ss:Type="Number">23</Data></Cell>
<Cell><Data ss:Type="Number">261</Data></Cell>
<Cell><Data ss:Type="Number">34</Data></Cell>
<Cell><Data ss:Type="Number">4.650000</Data></Cell>
<Cell><Data ss:Type="Number">7.350000</Data></Cell>
<Cell><Data ss:Type="Number">96.699997</Data></Cell>
<Cell><Data ss:Type="Number">98.484688</Data></Cell>
<Cell><Data ss:Type="Number">102.495461</Data></Cell>
<Cell><Data ss:Type="Number">0</Data></Cell>
<Cell><Data ss:Type="Number">0.133181</Data></Cell>
<Cell></Cell>
<Cell></Cell>
<Cell></Cell>
<Cell><Data ss:Type="Number">0.043300</Data></Cell>
<Cell><Data ss:Type="Number">0.056700</Data></Cell>
<Cell><Data ss:Type="Number">0.522000</Data></Cell>
<Cell><Data ss:Type="Number">0.036700</Data></Cell>
<Cell><Data ss:Type="Number">0.200000</Data></Cell>
<Cell><Data ss:Type="Number">0.015000</Data></Cell>
<Cell><Data ss:Type="Number">8.400000</Data></Cell>
<Cell><Data ss:Type="Number">6.040000</Data></Cell>
<Cell><Data ss:Type="Number">0.655000</Data></Cell>
<Cell><Data ss:Type="Number">0.090700</Data></Cell>
<Cell><Data ss:Type="Number">0.439000</Data></Cell>
<Cell><Data ss:Type="Number">0.890000</Data></Cell>
<Cell><Data ss:Type="Number">0.000000</Data></Cell>
<Cell><Data ss:Type="Number">0.000000</Data></Cell>
<Cell><Data ss:Type="Number">0.000000</Data></Cell>
<Cell><Data ss:Type="Number">0.000000</Data></Cell>
<Cell><Data ss:Type="Number">0.000000</Data></Cell>
<Cell><Data ss:Type="Number">0.000000</Data></Cell>
<Cell><Data ss:Type="Number">0.000000</Data></Cell>
<Cell><Data ss:Type="Number">0.000000</Data></Cell>
<Cell><Data ss:Type="Number">0.670498</Data></Cell>
</Row>
<Row>
<Cell><Data ss:Type="Number">3245</Data></Cell>
<Cell><Data ss:Type="Number">16</Data></Cell>
<Cell><Data ss:Type="Number">0</Data></Cell>
<Cell><Data ss:Type="Number">4.390000</Data></Cell>
<Cell><Data ss:Type="Number">24.299999</Data></Cell>
<Cell></Cell>
<Cell></Cell>
<Cell><Data ss:Type="Number">1396178.000000</Data></Cell>
<Cell><Data ss:Type="Number">352.959991</Data></Cell>
<Cell><Data ss:Type="Number">1.336000</Data></Cell>
<Cell><Data ss:Type="Number">0.031610</Data></Cell>
<Cell><Data ss:Type="Number">0</Data></Cell>
<Cell><Data ss:Type="Number">0</Data></Cell>
<Cell><Data ss:Type="Number">0</Data></Cell>
<Cell><Data ss:Type="Number">0</Data></Cell>
<Cell><Data ss:Type="Number">1</Data></Cell>
<Cell><Data ss:Type="Number">0</Data></Cell>
<Cell><Data ss:Type="Number">0</Data></Cell>
<Cell><Data ss:Type="Number">0</Data></Cell>
<Cell><Data ss:Type="Number">0</Data></Cell>
<Cell><Data ss:Type="Number">0</Data></Cell>
<Cell><Data ss:Type="Number">4</Data></Cell>
<Cell><Data ss:Type="Number">1</Data></Cell>
<Cell><Data ss:Type="Number">0</Data></Cell>
<Cell><Data ss:Type="Number">0</Data></Cell>
<Cell></Cell>
<Cell><Data ss:Type="Number">0</Data></Cell>
<Cell><Data ss:Type="Number">0</Data></Cell>
<Cell><Data ss:Type="Number">0</Data></Cell>
<Cell><Data ss:Type="Number">0</Data></Cell>
<Cell><Data ss:Type="Number">0</Data></Cell>
<Cell><Data ss:Type="Number">0</Data></Cell>
<Cell><Data ss:Type="Number">0</Data></Cell>
<Cell><Data ss:Type="Number">0</Data></Cell>
<Cell><Data ss:Type="Number">1.210000</Data></Cell>
<Cell><Data ss:Type="Number">4.200000</Data></Cell>
<Cell><Data ss:Type="Number">71</Data></Cell>
<Cell><Data ss:Type="Number">55</Data></Cell>
<Cell><Data ss:Type="Number">1.700000</Data></Cell>
<Cell><Data ss:Type="Number">63</Data></Cell>
<Cell><Data ss:Type="Number">2.340000</Data></Cell>
<Cell><Data ss:Type="Number">16.000000</Data></Cell>
<Cell><Data ss:Type="Number">217</Data></Cell>
<Cell><Data ss:Type="Number">205</Data></Cell>
<Cell><Data ss:Type="Number">17</Data></Cell>
<Cell><Data ss:Type="Number">445</Data></Cell>
<Cell><Data ss:Type="Number">37</Data></Cell>
<Cell></Cell>
<Cell></Cell>
<Cell></Cell>
<Cell></Cell>
<Cell></Cell>
<Cell><Data ss:Type="Number">0</Data></Cell>
<Cell><Data ss:Type="Number">0.100000</Data></Cell>
<Cell></Cell>
<Cell></Cell>
<Cell></Cell>
<Cell></Cell>
<Cell></Cell>
<Cell></Cell>
<Cell></Cell>
<Cell></Cell>
<Cell></Cell>
<Cell></Cell>
<Cell></Cell>
<Cell></Cell>
<Cell></Cell>
<Cell></Cell>
<Cell></Cell>
<Cell><Data ss:Type="Number">0.000000</Data></Cell>
<Cell><Data ss:Type="Number">0.000000</Data></Cell>
<Cell><Data ss:Type="Number">0.000000</Data></Cell>
<Cell><Data ss:Type="Number">0.000000</Data></Cell>
<Cell><Data ss:Type="Number">0.000000</Data></Cell>
<Cell><Data ss:Type="Number">0.000000</Data></Cell>
<Cell><Data ss:Type="Number">0.000000</Data></Cell>
<Cell><Data ss:Type="Number">0.000000</Data></Cell>
<Cell><Data ss:Type="Number">0.460674</Data></Cell>
</Row>
<Row>
<Cell><Data ss:Type="Number">3245</Data></Cell>
<Cell><Data ss:Type="Number">20</Data></Cell>
<Cell><Data ss:Type="Number">0</Data></Cell>
<Cell></Cell>
<Cell></Cell>
<Cell></Cell>
<Cell></Cell>
<Cell><Data ss:Type="Number">1408890.000000</Data></Cell>
<Cell><Data ss:Type="Number">404.190002</Data></Cell>
<Cell><Data ss:Type="Number">1.277000</Data></Cell>
<Cell><Data ss:Type="Number">0.030270</Data></Cell>
<Cell><Data ss:Type="Number">0</Data></Cell>
[truncated: 412,257 more chars]
